# Supplementary material for: Comparative expression profiling reveals widespread coordinated evolution of gene expression across eukaryotes
Source: Nat Commun. 2018 Nov 23;9:4963. doi: 10.1038/s41467-018-07436-y (PMC6251915; doi:10.1038/s41467-018-07436-y)
Supplement: Supplementary file 5 — Supplementary Data 2 [file 41467_2018_7436_MOESM5_ESM.txt]

genesetnames	genesetsize	genesetsource	genesetnominalpval
PUJANA_BRCA1_PCC_NETWORK	254	MSigDB-curated	9.99900009999e-05
CYTOPLASM	240	MSigDB-GO	9.99900009999e-05
GGGCGGR_V$SP1_Q6	228	MSigDB-motif	9.99900009999e-05
PILON_KLF1_TARGETS_DN	216	MSigDB-curated	9.99900009999e-05
DIAZ_CHRONIC_MEYLOGENOUS_LEUKEMIA_UP	215	MSigDB-curated	9.99900009999e-05
Abnormality of the nervous system	210	HPO	9.99900009999e-05
Abnormality of nervous system physiology	197	HPO	9.99900009999e-05
GRAESSMANN_APOPTOSIS_BY_DOXORUBICIN_DN	186	MSigDB-curated	9.99900009999e-05
NUCLEUS	184	MSigDB-GO	9.99900009999e-05
BIOPOLYMER_METABOLIC_PROCESS	181	MSigDB-GO	9.99900009999e-05
Autosomal recessive inheritance	168	HPO	0.0008999100089991
SCGGAAGY_V$ELK1_02	165	MSigDB-motif	9.99900009999e-05
KINSEY_TARGETS_OF_EWSR1_FLII_FUSION_UP	163	MSigDB-curated	9.99900009999e-05
Abnormality of the skeletal system	162	HPO	9.99900009999e-05
ORGANELLE_PART	159	MSigDB-GO	9.99900009999e-05
INTRACELLULAR_ORGANELLE_PART	159	MSigDB-GO	9.99900009999e-05
Abnormality of skeletal morphology	158	HPO	9.99900009999e-05
PUJANA_ATM_PCC_NETWORK	158	MSigDB-curated	9.99900009999e-05
Abnormality of head or neck	156	HPO	9.99900009999e-05
Abnormality of the head	156	HPO	9.99900009999e-05
DODD_NASOPHARYNGEAL_CARCINOMA_DN	156	MSigDB-curated	9.99900009999e-05
CYTOPLASMIC_PART	154	MSigDB-GO	0.0010998900109989
Abnormality of nervous system morphology	153	HPO	9.99900009999e-05
Abnormality of the musculature	148	HPO	0.0007999200079992
NUCLEOBASENUCLEOSIDENUCLEOTIDE_AND_NUCLEIC_ACID_METABOLIC_PROCESS	148	MSigDB-GO	9.99900009999e-05
BLALOCK_ALZHEIMERS_DISEASE_DN	148	MSigDB-curated	9.99900009999e-05
Abnormality of the eye	147	HPO	9.99900009999e-05
PUJANA_CHEK2_PCC_NETWORK	145	MSigDB-curated	9.99900009999e-05
Growth abnormality	144	HPO	0.0001999800019998
Neurodevelopmental abnormality	141	HPO	9.99900009999e-05
Abnormality of metabolism/homeostasis	140	HPO	0.0001999800019998
Abnormal axial skeleton morphology	139	HPO	9.99900009999e-05
DANG_BOUND_BY_MYC	138	MSigDB-curated	9.99900009999e-05
Abnormality of the genitourinary system	136	HPO	0.0026997300269973
Morphological abnormality of the central nervous system	135	HPO	0.0002999700029997
BLALOCK_ALZHEIMERS_DISEASE_UP	135	MSigDB-curated	9.99900009999e-05
Abnormality of muscle physiology	134	HPO	9.99900009999e-05
Abnormality of the face	133	HPO	9.99900009999e-05
Abnormality of the abdomen	132	HPO	0.0008999100089991
LEE_BMP2_TARGETS_DN	132	MSigDB-curated	9.99900009999e-05
Abnormality of brain morphology	128	HPO	0.0005999400059994
MACROMOLECULAR_COMPLEX	128	MSigDB-GO	9.99900009999e-05
CAIRO_HEPATOBLASTOMA_CLASSES_UP	125	MSigDB-curated	9.99900009999e-05
PROTEIN_METABOLIC_PROCESS	121	MSigDB-GO	9.99900009999e-05
BRUINS_UVC_RESPONSE_LATE	120	MSigDB-curated	0.0001999800019998
Abnormal eye morphology	118	HPO	9.99900009999e-05
Abnormality of the skull	118	HPO	9.99900009999e-05
Abnormal eye physiology	117	HPO	9.99900009999e-05
Abnormality of the globe	117	HPO	9.99900009999e-05
CELLULAR_PROTEIN_METABOLIC_PROCESS	117	MSigDB-GO	9.99900009999e-05
CELLULAR_MACROMOLECULE_METABOLIC_PROCESS	117	MSigDB-GO	9.99900009999e-05
BENPORATH_MYC_MAX_TARGETS	117	MSigDB-curated	9.99900009999e-05
KRIGE_RESPONSE_TO_TOSEDOSTAT_24HR_DN	117	MSigDB-curated	9.99900009999e-05
Abnormality of higher mental function	116	HPO	0.0001999800019998
WEI_MYCN_TARGETS_WITH_E_BOX	115	MSigDB-curated	9.99900009999e-05
Abnormal muscle tone	112	HPO	0.0002999700029997
Abnormality of the integument	112	HPO	9.99900009999e-05
ACEVEDO_LIVER_TUMOR_VS_NORMAL_ADJACENT_TISSUE_UP	112	MSigDB-curated	9.99900009999e-05
LOPEZ_MBD_TARGETS	109	MSigDB-curated	9.99900009999e-05
Abnormality of the abdominal organs	108	HPO	0.0028997100289971
RODRIGUES_THYROID_CARCINOMA_ANAPLASTIC_UP	108	MSigDB-curated	9.99900009999e-05
Abnormality of central motor function	106	HPO	0.0001999800019998
Abnormality of limbs	106	HPO	9.99900009999e-05
GATTGGY_V$NFY_Q6_01	106	MSigDB-motif	0.0003999600039996
MARSON_BOUND_BY_FOXP3_UNSTIMULATED	106	MSigDB-curated	0.0005999400059994
TTGTTT_V$FOXO4_01	105	MSigDB-motif	0.0060993900609939
GGGAGGRR_V$MAZ_Q6	104	MSigDB-motif	9.99900009999e-05
JOHNSTONE_PARVB_TARGETS_3_DN	103	MSigDB-curated	9.99900009999e-05
ACEVEDO_LIVER_CANCER_UP	101	MSigDB-curated	9.99900009999e-05
GRADE_COLON_CANCER_UP	101	MSigDB-curated	0.0001999800019998
Abnormality of forebrain morphology	100	HPO	0.0008999100089991
Abnormality of the cerebrum	100	HPO	0.0006999300069993
Abnormality of the ear	100	HPO	9.99900009999e-05
Neurodevelopmental delay	100	HPO	0.0030996900309969
GRAESSMANN_RESPONSE_TO_MC_AND_DOXORUBICIN_DN	99	MSigDB-curated	9.99900009999e-05
KRIGE_RESPONSE_TO_TOSEDOSTAT_6HR_DN	99	MSigDB-curated	9.99900009999e-05
Muscular hypotonia	98	HPO	0.002999700029997
RCGCANGCGY_V$NRF1_Q6	97	MSigDB-motif	9.99900009999e-05
Abnormality of the respiratory system	96	HPO	0.0052994700529947
Growth delay	95	HPO	0.0035996400359964
PROTEIN_COMPLEX	94	MSigDB-GO	9.99900009999e-05
Abnormality of the nose	93	HPO	0.0002999700029997
Abnormality of body weight	92	HPO	9.99900009999e-05
CACGTG_V$MYC_Q2	92	MSigDB-motif	0.0001999800019998
SCHLOSSER_SERUM_RESPONSE_DN	92	MSigDB-curated	0.0003999600039996
BENPORATH_NANOG_TARGETS	91	MSigDB-curated	9.99900009999e-05
Cognitive impairment	90	HPO	0.0012998700129987
RODRIGUES_THYROID_CARCINOMA_POORLY_DIFFERENTIATED_UP	90	MSigDB-curated	0.0005999400059994
MARSON_BOUND_BY_E2F4_UNSTIMULATED	90	MSigDB-curated	9.99900009999e-05
Abnormality of the skin	89	HPO	0.0006999300069993
RNA_METABOLIC_PROCESS	89	MSigDB-GO	9.99900009999e-05
Aplasia/Hypoplasia involving the central nervous system	88	HPO	0.0002999700029997
NUCLEAR_PART	87	MSigDB-GO	9.99900009999e-05
CTTTGT_V$LEF1_Q2	87	MSigDB-motif	0.0031996800319968
SPIELMAN_LYMPHOBLAST_EUROPEAN_VS_ASIAN_DN	87	MSigDB-curated	9.99900009999e-05
FEVR_CTNNB1_TARGETS_DN	87	MSigDB-curated	9.99900009999e-05
Abnormal appendicular skeleton morphology	86	HPO	0.0001999800019998
Intellectual disability	86	HPO	0.0002999700029997
Abnormality of eye movement	85	HPO	0.0001999800019998
Abnormality of the mouth	84	HPO	0.0032996700329967
Upper motor neuron dysfunction	84	HPO	9.99900009999e-05
BERENJENO_TRANSFORMED_BY_RHOA_UP	84	MSigDB-curated	9.99900009999e-05
Abnormality of limb bone	83	HPO	9.99900009999e-05
Abnormality of limb bone morphology	83	HPO	0.0003999600039996
Abnormality of skull size	82	HPO	9.99900009999e-05
CASORELLI_ACUTE_PROMYELOCYTIC_LEUKEMIA_DN	82	MSigDB-curated	0.0006999300069993
KIM_BIPOLAR_DISORDER_OLIGODENDROCYTE_DENSITY_CORR_UP	82	MSigDB-curated	9.99900009999e-05
LASTOWSKA_NEUROBLASTOMA_COPY_NUMBER_DN	81	MSigDB-curated	9.99900009999e-05
DACOSTA_UV_RESPONSE_VIA_ERCC3_DN	81	MSigDB-curated	0.0001999800019998
NUYTTEN_EZH2_TARGETS_DN	81	MSigDB-curated	9.99900009999e-05
Abnormality of the genital system	79	HPO	9.99900009999e-05
Abnormality of the upper limb	79	HPO	9.99900009999e-05
KRIGE_RESPONSE_TO_TOSEDOSTAT_6HR_UP	79	MSigDB-curated	0.0026997300269973
WAKABAYASHI_ADIPOGENESIS_PPARG_RXRA_BOUND_8D	79	MSigDB-curated	0.0020997900209979
Behavioral abnormality	78	HPO	0.0011998800119988
Generalized abnormality of skin	78	HPO	0.0041995800419958
Abnormality of muscle morphology	77	HPO	0.0016998300169983
Aplasia/Hypoplasia of the cerebrum	77	HPO	9.99900009999e-05
GARY_CD5_TARGETS_DN	77	MSigDB-curated	9.99900009999e-05
KIM_ALL_DISORDERS_OLIGODENDROCYTE_NUMBER_CORR_UP	77	MSigDB-curated	0.0006999300069993
Abnormality of movement	76	HPO	0.0034996500349965
Abnormality of the fundus	75	HPO	9.99900009999e-05
Abnormality of the hand	75	HPO	0.0001999800019998
Abnormality of the posterior segment of the eye	75	HPO	0.0001999800019998
REACTOME_METABOLISM_OF_PROTEINS	75	MSigDB-curated	0.0001999800019998
PATIL_LIVER_CANCER	75	MSigDB-curated	9.99900009999e-05
Abnormality of body height	74	HPO	0.0017998200179982
Abnormality of the ocular region	74	HPO	0.0017998200179982
TGGAAA_V$NFAT_Q4_01	74	MSigDB-motif	0.0013998600139986
ONKEN_UVEAL_MELANOMA_UP	74	MSigDB-curated	0.0015998400159984
GRAESSMANN_APOPTOSIS_BY_DOXORUBICIN_UP	74	MSigDB-curated	0.0036996300369963
Abnormality of digit	73	HPO	9.99900009999e-05
BYSTRYKH_HEMATOPOIESIS_STEM_CELL_QTL_TRANS	73	MSigDB-curated	0.0013998600139986
Abnormality of facial skeleton	72	HPO	0.0004999500049995
Abnormality of the vertebral column	72	HPO	9.99900009999e-05
Short stature	72	HPO	0.0015998400159984
ESTABLISHMENT_OF_LOCALIZATION	72	MSigDB-GO	0.0045995400459954
REACTOME_IMMUNE_SYSTEM	72	MSigDB-curated	9.99900009999e-05
PENG_GLUTAMINE_DEPRIVATION_DN	72	MSigDB-curated	9.99900009999e-05
Abnormality of the lower limb	71	HPO	0.0025997400259974
Abnormality of the oral cavity	71	HPO	0.0018998100189981
NON_MEMBRANE_BOUND_ORGANELLE	70	MSigDB-GO	0.0013998600139986
INTRACELLULAR_NON_MEMBRANE_BOUND_ORGANELLE	70	MSigDB-GO	0.0011998800119988
MGGAAGTG_V$GABP_B	70	MSigDB-motif	0.0002999700029997
MILI_PSEUDOPODIA_HAPTOTAXIS_UP	70	MSigDB-curated	9.99900009999e-05
Abnormal involuntary eye movements	69	HPO	9.99900009999e-05
Nystagmus	69	HPO	0.0001999800019998
REACTOME_METABOLISM_OF_RNA	68	MSigDB-curated	9.99900009999e-05
HAMAI_APOPTOSIS_VIA_TRAIL_UP	68	MSigDB-curated	9.99900009999e-05
MARTENS_TRETINOIN_RESPONSE_DN	68	MSigDB-curated	0.0004999500049995
TIEN_INTESTINE_PROBIOTICS_24HR_UP	67	MSigDB-curated	0.0002999700029997
Abnormality of connective tissue	66	HPO	0.0003999600039996
Hearing abnormality	66	HPO	9.99900009999e-05
REACTOME_CELL_CYCLE	66	MSigDB-curated	9.99900009999e-05
Hearing impairment	65	HPO	9.99900009999e-05
Microcephaly	65	HPO	0.0004999500049995
no abnormal phenotype detected	65	MGI	0.001999800019998
STARK_PREFRONTAL_CORTEX_22Q11_DELETION_DN	65	MSigDB-curated	9.99900009999e-05
Abnormality of skin adnexa	64	HPO	0.0002999700029997
Abnormality of the anterior segment of the eye	64	HPO	0.0001999800019998
PARENT_MTOR_SIGNALING_UP	64	MSigDB-curated	0.0002999700029997
Abnormal genital system morphology	63	HPO	0.0001999800019998
REACTOME_METABOLISM_OF_MRNA	63	MSigDB-curated	9.99900009999e-05
CREIGHTON_ENDOCRINE_THERAPY_RESISTANCE_2	63	MSigDB-curated	9.99900009999e-05
SHEDDEN_LUNG_CANCER_POOR_SURVIVAL_A6	63	MSigDB-curated	0.0021997800219978
MILI_PSEUDOPODIA_HAPTOTAXIS_DN	63	MSigDB-curated	0.0002999700029997
REACTOME_CELL_CYCLE_MITOTIC	62	MSigDB-curated	9.99900009999e-05
KIM_ALL_DISORDERS_CALB1_CORR_UP	62	MSigDB-curated	9.99900009999e-05
TGANTCA_V$AP1_C	61	MSigDB-motif	0.0010998900109989
FLECHNER_BIOPSY_KIDNEY_TRANSPLANT_OK_VS_DONOR_UP	60	MSigDB-curated	0.0034996500349965
Abnormal joint morphology	59	HPO	0.0005999400059994
Abnormality of finger	59	HPO	0.0002999700029997
Abnormality of the retina	59	HPO	0.0003999600039996
PUJANA_BRCA2_PCC_NETWORK	59	MSigDB-curated	9.99900009999e-05
ROME_INSULIN_TARGETS_IN_MUSCLE_UP	59	MSigDB-curated	9.99900009999e-05
Abnormality of the foot	58	HPO	0.0036996300369963
Abnormality of the nasal bridge	58	HPO	0.0001999800019998
Abnormality of the periorbital region	58	HPO	0.0056994300569943
SIGNAL_TRANSDUCTION	58	MSigDB-GO	0.0001999800019998
REACTOME_ADAPTIVE_IMMUNE_SYSTEM	58	MSigDB-curated	9.99900009999e-05
BORCZUK_MALIGNANT_MESOTHELIOMA_UP	58	MSigDB-curated	9.99900009999e-05
ZHANG_BREAST_CANCER_PROGENITORS_UP	58	MSigDB-curated	0.0060993900609939
GRADE_COLON_AND_RECTAL_CANCER_UP	58	MSigDB-curated	0.0001999800019998
WONG_EMBRYONIC_STEM_CELL_CORE	58	MSigDB-curated	9.99900009999e-05
TGACCTY_V$ERR1_Q2	57	MSigDB-motif	0.0055994400559944
KEGG_SPLICEOSOME	57	MSigDB-curated	9.99900009999e-05
Abnormality of the mandible	56	HPO	0.0018998100189981
ORGANELLE_LUMEN	56	MSigDB-GO	0.0001999800019998
MEMBRANE_ENCLOSED_LUMEN	56	MSigDB-GO	9.99900009999e-05
RESPONSE_TO_STRESS	56	MSigDB-GO	0.0001999800019998
RHEIN_ALL_GLUCOCORTICOID_THERAPY_DN	56	MSigDB-curated	0.0027997200279972
Abnormality of the outer ear	55	HPO	0.0015998400159984
Abnormality of vision	55	HPO	0.0002999700029997
SHEN_SMARCA2_TARGETS_UP	55	MSigDB-curated	9.99900009999e-05
GOBERT_OLIGODENDROCYTE_DIFFERENTIATION_UP	55	MSigDB-curated	9.99900009999e-05
Abnormality of the endocrine system	54	HPO	0.0015998400159984
Neurological speech impairment	54	HPO	0.0001999800019998
BIOSYNTHETIC_PROCESS	54	MSigDB-GO	0.0025997400259974
MARTORIATI_MDM4_TARGETS_FETAL_LIVER_DN	54	MSigDB-curated	0.0001999800019998
TOYOTA_TARGETS_OF_MIR34B_AND_MIR34C	54	MSigDB-curated	0.0008999100089991
Hypertonia	53	HPO	0.0022997700229977
TGCGCANK_UNKNOWN	53	MSigDB-motif	0.0006999300069993
TGACAGNY_V$MEIS1_01	53	MSigDB-motif	0.0025997400259974
BENPORATH_CYCLING_GENES	53	MSigDB-curated	0.0035996400359964
TARTE_PLASMA_CELL_VS_PLASMABLAST_DN	53	MSigDB-curated	0.0017998200179982
Abnormality of joint mobility	52	HPO	0.0001999800019998
Abnormality of the hair	52	HPO	0.0003999600039996
PENG_RAPAMYCIN_RESPONSE_DN	52	MSigDB-curated	9.99900009999e-05
Abnormal external genitalia	51	HPO	0.0012998700129987
Abnormal nasal morphology	51	HPO	0.0031996800319968
Visual impairment	51	HPO	0.0010998900109989
NUCLEAR_LUMEN	51	MSigDB-GO	9.99900009999e-05
RYTTCCTG_V$ETS2_B	51	MSigDB-motif	0.0003999600039996
GGGTGGRR_V$PAX4_03	51	MSigDB-motif	9.99900009999e-05
Abnormality of the lens	50	HPO	9.99900009999e-05
MANALO_HYPOXIA_DN	50	MSigDB-curated	9.99900009999e-05
CREIGHTON_ENDOCRINE_THERAPY_RESISTANCE_3	50	MSigDB-curated	0.0012998700129987
Abnormal peripheral nervous system morphology	49	HPO	0.001999800019998
Abnormality of male external genitalia	49	HPO	0.0006999300069993
Abnormality of the male genitalia	49	HPO	0.0005999400059994
RNA_PROCESSING	49	MSigDB-GO	9.99900009999e-05
KRIGE_RESPONSE_TO_TOSEDOSTAT_24HR_UP	49	MSigDB-curated	0.0006999300069993
Cataract	48	HPO	0.0002999700029997
REGULATION_OF_METABOLIC_PROCESS	48	MSigDB-GO	9.99900009999e-05
MUELLER_PLURINET	48	MSigDB-curated	9.99900009999e-05
REGULATION_OF_CELLULAR_METABOLIC_PROCESS	47	MSigDB-GO	9.99900009999e-05
HYDROLASE_ACTIVITY_ACTING_ON_ACID_ANHYDRIDES	47	MSigDB-GO	9.99900009999e-05
RNA_BINDING	47	MSigDB-GO	0.0006999300069993
PYROPHOSPHATASE_ACTIVITY	47	MSigDB-GO	0.0001999800019998
Abnormality of the curvature of the vertebral column	46	HPO	0.0002999700029997
NUCLEOSIDE_TRIPHOSPHATASE_ACTIVITY	46	MSigDB-GO	0.0001999800019998
WEST_ADRENOCORTICAL_TUMOR_UP	46	MSigDB-curated	0.0007999200079992
DNA_METABOLIC_PROCESS	45	MSigDB-GO	9.99900009999e-05
KAUFFMANN_DNA_REPAIR_GENES	45	MSigDB-curated	9.99900009999e-05
Abnormality of the testis	44	HPO	0.0001999800019998
SENESE_HDAC1_TARGETS_UP	44	MSigDB-curated	0.0014998500149985
GRAESSMANN_RESPONSE_TO_MC_AND_DOXORUBICIN_UP	44	MSigDB-curated	0.0054994500549945
IVANOVA_HEMATOPOIESIS_LATE_PROGENITOR	44	MSigDB-curated	0.002999700029997
MARTINEZ_RESPONSE_TO_TRABECTEDIN_DN	44	MSigDB-curated	9.99900009999e-05
MONNIER_POSTRADIATION_TUMOR_ESCAPE_UP	44	MSigDB-curated	9.99900009999e-05
Abnormality of phalanx of finger	43	HPO	0.0002999700029997
Abnormality of the optic nerve	43	HPO	0.0003999600039996
Abnormality of the penis	43	HPO	0.0005999400059994
Hyperreflexia	43	HPO	0.0014998500149985
complete embryonic lethality during organogenesis	43	MGI	0.003999600039996
TRANSCRIPTION	43	MSigDB-GO	9.99900009999e-05
ENK_UV_RESPONSE_KERATINOCYTE_DN	43	MSigDB-curated	0.000999900009999
MATSUDA_NATURAL_KILLER_DIFFERENTIATION	43	MSigDB-curated	0.0022997700229977
CHANG_CORE_SERUM_RESPONSE_UP	43	MSigDB-curated	9.99900009999e-05
ZHANG_TLX_TARGETS_60HR_DN	43	MSigDB-curated	9.99900009999e-05
Abnormality of the optic disc	42	HPO	0.0002999700029997
MACROMOLECULE_BIOSYNTHETIC_PROCESS	42	MSigDB-GO	0.0004999500049995
REACTOME_DNA_REPLICATION	42	MSigDB-curated	9.99900009999e-05
DACOSTA_UV_RESPONSE_VIA_ERCC3_COMMON_DN	42	MSigDB-curated	0.0008999100089991
BLUM_RESPONSE_TO_SALIRASIB_DN	42	MSigDB-curated	9.99900009999e-05
FOURNIER_ACINAR_DEVELOPMENT_LATE_2	42	MSigDB-curated	0.0023997600239976
CELLULAR_BIOSYNTHETIC_PROCESS	41	MSigDB-GO	0.0017998200179982
Abnormal location of ears	40	HPO	0.0005999400059994
Abnormality of the teeth	40	HPO	0.0035996400359964
Muscle weakness	40	HPO	0.0016998300169983
CELL_FRACTION	40	MSigDB-GO	0.0005999400059994
REACTOME_CLASS_I_MHC_MEDIATED_ANTIGEN_PROCESSING_PRESENTATION	40	MSigDB-curated	9.99900009999e-05
OSMAN_BLADDER_CANCER_UP	40	MSigDB-curated	0.0006999300069993
Abnormality of the thorax	39	HPO	0.0041995800419958
Low-set ears	39	HPO	0.0003999600039996
Scoliosis	39	HPO	9.99900009999e-05
TGAATGT,MIR-181A,MIR-181B,MIR-181C,MIR-181D	39	MSigDB-motif	0.0018998100189981
Optic atrophy	38	HPO	0.0002999700029997
SENGUPTA_NASOPHARYNGEAL_CARCINOMA_DN	38	MSigDB-curated	0.0002999700029997
CHICAS_RB1_TARGETS_SENESCENT	38	MSigDB-curated	0.0048995100489951
REGULATION_OF_GENE_EXPRESSION	37	MSigDB-GO	9.99900009999e-05
REGULATION_OF_NUCLEOBASENUCLEOSIDENUCLEOTIDE_AND_NUCLEIC_ACID_METABOLIC_PROCESS	37	MSigDB-GO	9.99900009999e-05
REACTOME_HIV_INFECTION	37	MSigDB-curated	9.99900009999e-05
DAIRKEE_TERT_TARGETS_UP	37	MSigDB-curated	0.0015998400159984
LIAO_METASTASIS	37	MSigDB-curated	0.0008999100089991
RICKMAN_METASTASIS_UP	37	MSigDB-curated	0.000999900009999
PENG_LEUCINE_DEPRIVATION_DN	37	MSigDB-curated	9.99900009999e-05
MOREAUX_MULTIPLE_MYELOMA_BY_TACI_DN	37	MSigDB-curated	0.0028997100289971
DUTERTRE_ESTRADIOL_RESPONSE_24HR_UP	37	MSigDB-curated	0.0004999500049995
Abnormality of the cornea	36	HPO	0.0005999400059994
Cryptorchidism	36	HPO	0.0057994200579942
RESPONSE_TO_ENDOGENOUS_STIMULUS	36	MSigDB-GO	0.0001999800019998
DNA_BINDING	36	MSigDB-GO	9.99900009999e-05
V$CETS1P54_01	36	MSigDB-motif	9.99900009999e-05
TCANNTGAY_V$SREBP1_01	36	MSigDB-motif	0.0017998200179982
REACTOME_METABOLISM_OF_AMINO_ACIDS_AND_DERIVATIVES	36	MSigDB-curated	9.99900009999e-05
REACTOME_MITOTIC_M_M_G1_PHASES	36	MSigDB-curated	9.99900009999e-05
MARKEY_RB1_ACUTE_LOF_DN	36	MSigDB-curated	0.000999900009999
BLUM_RESPONSE_TO_SALIRASIB_UP	36	MSigDB-curated	0.0010998900109989
Abnormal conjugate eye movement	35	HPO	0.0034996500349965
Abnormal retinal pigmentation	35	HPO	0.0011998800119988
Abnormality of the inner ear	35	HPO	0.0002999700029997
Abnormality of the retinal pigment epithelium	35	HPO	0.0006999300069993
Functional abnormality of the inner ear	35	HPO	0.0001999800019998
Strabismus	35	HPO	0.0053994600539946
RNA_BIOSYNTHETIC_PROCESS	35	MSigDB-GO	9.99900009999e-05
REACTOME_ANTIGEN_PROCESSING_UBIQUITINATION_PROTEASOME_DEGRADATION	35	MSigDB-curated	9.99900009999e-05
BLALOCK_ALZHEIMERS_DISEASE_INCIPIENT_UP	35	MSigDB-curated	0.0043995600439956
KOBAYASHI_EGFR_SIGNALING_24HR_DN	35	MSigDB-curated	0.0001999800019998
Abnormality of the nasal alae	34	HPO	0.0018998100189981
decreased embryo size	34	MGI	0.0011998800119988
complete embryonic lethality between implantation and somite formation	34	MGI	0.0050994900509949
RIBONUCLEOPROTEIN_COMPLEX	34	MSigDB-GO	0.0018998100189981
TRANSCRIPTION_DNA_DEPENDENT	34	MSigDB-GO	9.99900009999e-05
RESPONSE_TO_DNA_DAMAGE_STIMULUS	34	MSigDB-GO	9.99900009999e-05
V$ELK1_02	34	MSigDB-motif	0.0004999500049995
REACTOME_TRANSLATION	34	MSigDB-curated	9.99900009999e-05
SENGUPTA_NASOPHARYNGEAL_CARCINOMA_WITH_LMP1_UP	34	MSigDB-curated	0.0024997500249975
SCHLOSSER_MYC_TARGETS_REPRESSED_BY_SERUM	34	MSigDB-curated	9.99900009999e-05
RAMALHO_STEMNESS_UP	34	MSigDB-curated	0.0037996200379962
Abnormal internal genitalia	33	HPO	0.005999400059994
Abnormality of the female genitalia	33	HPO	0.0060993900609939
Sensorineural hearing impairment	33	HPO	0.0001999800019998
REACTOME_MITOTIC_G1_G1_S_PHASES	33	MSigDB-curated	9.99900009999e-05
LIU_SOX4_TARGETS_DN	33	MSigDB-curated	0.0005999400059994
ZHENG_BOUND_BY_FOXP3	33	MSigDB-curated	0.0030996900309969
MITSIADES_RESPONSE_TO_APLIDIN_DN	33	MSigDB-curated	0.0002999700029997
External genital hypoplasia	32	HPO	0.0010998900109989
DNA_REPAIR	32	MSigDB-GO	9.99900009999e-05
MULTICELLULAR_ORGANISMAL_DEVELOPMENT	32	MSigDB-GO	0.003999600039996
RNA_SPLICING	32	MSigDB-GO	9.99900009999e-05
V$E2F4DP1_01	32	MSigDB-motif	0.0022997700229977
V$E2F_Q6_01	32	MSigDB-motif	0.0050994900509949
REACTOME_MRNA_PROCESSING	32	MSigDB-curated	9.99900009999e-05
REACTOME_SYNTHESIS_OF_DNA	32	MSigDB-curated	9.99900009999e-05
REACTOME_S_PHASE	32	MSigDB-curated	9.99900009999e-05
WANG_LMO4_TARGETS_DN	32	MSigDB-curated	9.99900009999e-05
DACOSTA_UV_RESPONSE_VIA_ERCC3_UP	32	MSigDB-curated	0.0018998100189981
REN_ALVEOLAR_RHABDOMYOSARCOMA_DN	32	MSigDB-curated	0.0006999300069993
Abnormality of the uvea	31	HPO	0.0016998300169983
Hypoplasia of penis	31	HPO	0.001999800019998
Hypoplastic male external genitalia	31	HPO	0.0015998400159984
Increased body weight	31	HPO	0.0002999700029997
Posteriorly rotated ears	31	HPO	0.0023997600239976
ATPASE_ACTIVITY	31	MSigDB-GO	0.0007999200079992
GGGYGTGNY_UNKNOWN	31	MSigDB-motif	0.0005999400059994
REACTOME_CELL_CYCLE_CHECKPOINTS	31	MSigDB-curated	9.99900009999e-05
NAKAMURA_TUMOR_ZONE_PERIPHERAL_VS_CENTRAL_UP	31	MSigDB-curated	9.99900009999e-05
Abnormality of pelvic girdle bone morphology	30	HPO	0.0056994300569943
V$E2F1DP1RB_01	30	MSigDB-motif	0.0058994100589941
ATGTACA,MIR-493	30	MSigDB-motif	0.0003999600039996
REACTOME_PROCESSING_OF_CAPPED_INTRON_CONTAINING_PRE_MRNA	30	MSigDB-curated	9.99900009999e-05
REACTOME_G1_S_TRANSITION	30	MSigDB-curated	9.99900009999e-05
BASAKI_YBX1_TARGETS_UP	30	MSigDB-curated	0.0001999800019998
PUJANA_XPRSS_INT_NETWORK	30	MSigDB-curated	0.000999900009999
KAUFFMANN_DNA_REPLICATION_GENES	30	MSigDB-curated	0.0005999400059994
JOHNSTONE_PARVB_TARGETS_3_UP	30	MSigDB-curated	0.0026997300269973
Abnormality of the lower urinary tract	29	HPO	0.0052994700529947
Abnormality of the nares	29	HPO	0.0028997100289971
Obesity	29	HPO	9.99900009999e-05
CELL_CYCLE_GO_0007049	29	MSigDB-GO	0.0020997900209979
REGULATION_OF_TRANSCRIPTION	29	MSigDB-GO	0.0005999400059994
V$E2F_Q6	29	MSigDB-motif	0.0012998700129987
V$E2F1_Q6	29	MSigDB-motif	0.0016998300169983
KEGG_PURINE_METABOLISM	29	MSigDB-curated	0.0025997400259974
REACTOME_MRNA_SPLICING	29	MSigDB-curated	9.99900009999e-05
PUJANA_BRCA_CENTERED_NETWORK	29	MSigDB-curated	0.001999800019998
DEBIASI_APOPTOSIS_BY_REOVIRUS_INFECTION_UP	29	MSigDB-curated	0.0047995200479952
YAO_TEMPORAL_RESPONSE_TO_PROGESTERONE_CLUSTER_14	29	MSigDB-curated	0.0051994800519948
Abnormality of the abdominal wall	28	HPO	0.0057994200579942
Anteverted nares	28	HPO	0.0027997200279972
Low-set, posteriorly rotated ears	28	HPO	0.0021997800219978
Syndactyly	28	HPO	0.0011998800119988
embryonic growth arrest	28	MGI	0.0054994500549945
NUCLEOPLASM	28	MSigDB-GO	9.99900009999e-05
V$E2F_02	28	MSigDB-motif	0.0020997900209979
V$E2F_Q4	28	MSigDB-motif	0.0002999700029997
V$E2F1DP1_01	28	MSigDB-motif	0.0016998300169983
V$E2F1DP2_01	28	MSigDB-motif	0.0011998800119988
V$E2F4DP2_01	28	MSigDB-motif	0.0011998800119988
REACTOME_REGULATION_OF_MRNA_STABILITY_BY_PROTEINS_THAT_BIND_AU_RICH_ELEMENTS	28	MSigDB-curated	9.99900009999e-05
REACTOME_INFLUENZA_LIFE_CYCLE	28	MSigDB-curated	0.0012998700129987
REACTOME_HOST_INTERACTIONS_OF_HIV_FACTORS	28	MSigDB-curated	9.99900009999e-05
MULLIGHAN_MLL_SIGNATURE_2_UP	28	MSigDB-curated	0.0033996600339966
ZHANG_TLX_TARGETS_36HR_DN	28	MSigDB-curated	9.99900009999e-05
TRANSLATION	27	MSigDB-GO	9.99900009999e-05
INTRACELLULAR_SIGNALING_CASCADE	27	MSigDB-GO	0.0024997500249975
V$E2F_Q3_01	27	MSigDB-motif	0.0003999600039996
V$E2F_Q4_01	27	MSigDB-motif	0.0004999500049995
V$E2F1_Q4_01	27	MSigDB-motif	0.0001999800019998
ALONSO_METASTASIS_UP	27	MSigDB-curated	0.0012998700129987
MRNA_METABOLIC_PROCESS	26	MSigDB-GO	9.99900009999e-05
REGULATION_OF_RNA_METABOLIC_PROCESS	26	MSigDB-GO	0.0001999800019998
KEGG_RNA_DEGRADATION	26	MSigDB-curated	9.99900009999e-05
REACTOME_M_G1_TRANSITION	26	MSigDB-curated	9.99900009999e-05
REACTOME_3_UTR_MEDIATED_TRANSLATIONAL_REGULATION	26	MSigDB-curated	9.99900009999e-05
ENK_UV_RESPONSE_EPIDERMIS_UP	26	MSigDB-curated	0.0040995900409959
GRUETZMANN_PANCREATIC_CANCER_UP	26	MSigDB-curated	0.0002999700029997
BASSO_B_LYMPHOCYTE_NETWORK	26	MSigDB-curated	0.0012998700129987
AGUIRRE_PANCREATIC_CANCER_COPY_NUMBER_UP	26	MSigDB-curated	0.0022997700229977
YAO_TEMPORAL_RESPONSE_TO_PROGESTERONE_CLUSTER_11	26	MSigDB-curated	0.0022997700229977
Abdominal wall defect	25	HPO	0.0041995800419958
Deviation of the hand or of fingers of the hand	25	HPO	0.0017998200179982
GOLGI_APPARATUS	25	MSigDB-GO	0.005999400059994
MACROMOLECULE_LOCALIZATION	25	MSigDB-GO	0.0042995700429957
V$YY1_02	25	MSigDB-motif	0.0015998400159984
REACTOME_TRANSCRIPTION	25	MSigDB-curated	0.0006999300069993
REACTOME_REGULATION_OF_MITOTIC_CELL_CYCLE	25	MSigDB-curated	9.99900009999e-05
THUM_SYSTOLIC_HEART_FAILURE_UP	25	MSigDB-curated	0.0041995800419958
WELCSH_BRCA1_TARGETS_UP	25	MSigDB-curated	0.0054994500549945
DOUGLAS_BMI1_TARGETS_DN	25	MSigDB-curated	0.0041995800419958
GABRIELY_MIR21_TARGETS	25	MSigDB-curated	0.0047995200479952
Abnormality of the thumb	24	HPO	0.0025997400259974
Downslanted palpebral fissures	24	HPO	0.0016998300169983
REGULATION_OF_TRANSCRIPTIONDNA_DEPENDENT	24	MSigDB-GO	0.0003999600039996
MRNA_PROCESSING_GO_0006397	24	MSigDB-GO	9.99900009999e-05
V$E2F1_Q4	24	MSigDB-motif	0.0015998400159984
V$E2F1_Q6_01	24	MSigDB-motif	0.001999800019998
REACTOME_SRP_DEPENDENT_COTRANSLATIONAL_PROTEIN_TARGETING_TO_MEMBRANE	24	MSigDB-curated	9.99900009999e-05
OUELLET_OVARIAN_CANCER_INVASIVE_VS_LMP_UP	24	MSigDB-curated	0.0004999500049995
SHEPARD_CRUSH_AND_BURN_MUTANT_UP	24	MSigDB-curated	9.99900009999e-05
PAL_PRMT5_TARGETS_UP	24	MSigDB-curated	0.0047995200479952
FUJII_YBX1_TARGETS_DN	24	MSigDB-curated	9.99900009999e-05
YAO_TEMPORAL_RESPONSE_TO_PROGESTERONE_CLUSTER_17	24	MSigDB-curated	0.0050994900509949
Abnormality of refraction	23	HPO	0.0031996800319968
Abnormality of reproductive system physiology	23	HPO	0.0007999200079992
Delayed speech and language development	23	HPO	0.003999600039996
Deviation of finger	23	HPO	0.000999900009999
Glaucoma	23	HPO	0.0042995700429957
NUCLEOLUS	23	MSigDB-GO	9.99900009999e-05
CELLULAR_COMPONENT_ASSEMBLY	23	MSigDB-GO	9.99900009999e-05
V$NRF2_Q4	23	MSigDB-motif	0.0004999500049995
V$E2F1_Q3_01	23	MSigDB-motif	0.0034996500349965
ATTCTTT,MIR-186	23	MSigDB-motif	0.0001999800019998
REACTOME_DNA_REPAIR	23	MSigDB-curated	9.99900009999e-05
REACTOME_APOPTOSIS	23	MSigDB-curated	9.99900009999e-05
REACTOME_INFLUENZA_VIRAL_RNA_TRANSCRIPTION_AND_REPLICATION	23	MSigDB-curated	9.99900009999e-05
REACTOME_APC_C_CDC20_MEDIATED_DEGRADATION_OF_MITOTIC_PROTEINS	23	MSigDB-curated	9.99900009999e-05
REACTOME_NONSENSE_MEDIATED_DECAY_ENHANCED_BY_THE_EXON_JUNCTION_COMPLEX	23	MSigDB-curated	9.99900009999e-05
BENPORATH_PROLIFERATION	23	MSigDB-curated	0.0026997300269973
WELCSH_BRCA1_TARGETS_DN	23	MSigDB-curated	0.0001999800019998
WINNEPENNINCKX_MELANOMA_METASTASIS_UP	23	MSigDB-curated	0.0025997400259974
MACROMOLECULAR_COMPLEX_ASSEMBLY	22	MSigDB-GO	9.99900009999e-05
RIBONUCLEOPROTEIN_COMPLEX_BIOGENESIS_AND_ASSEMBLY	22	MSigDB-GO	9.99900009999e-05
DNA_REPLICATION	22	MSigDB-GO	9.99900009999e-05
TRANSCRIPTION_FROM_RNA_POLYMERASE_II_PROMOTER	22	MSigDB-GO	9.99900009999e-05
STRUCTURAL_MOLECULE_ACTIVITY	22	MSigDB-GO	9.99900009999e-05
REACTOME_DEADENYLATION_DEPENDENT_MRNA_DECAY	22	MSigDB-curated	0.0001999800019998
LI_WILMS_TUMOR_VS_FETAL_KIDNEY_1_DN	22	MSigDB-curated	0.0052994700529947
Prominent nasal bridge	21	HPO	0.0037996200379962
Wide nasal bridge	21	HPO	0.001999800019998
SPLICEOSOME	21	MSigDB-GO	0.0006999300069993
CHROMOSOME	21	MSigDB-GO	0.0054994500549945
CELL_CYCLE_PROCESS	21	MSigDB-GO	0.0042995700429957
REACTOME_APC_C_CDH1_MEDIATED_DEGRADATION_OF_CDC20_AND_OTHER_APC_C_CDH1_TARGETED_PROTEINS_IN_LATE_MITOSIS_EARLY_G1	21	MSigDB-curated	9.99900009999e-05
REACTOME_AUTODEGRADATION_OF_CDH1_BY_CDH1_APC_C	21	MSigDB-curated	9.99900009999e-05
ZHOU_INFLAMMATORY_RESPONSE_FIMA_UP	21	MSigDB-curated	0.0023997600239976
SOLUBLE_FRACTION	20	MSigDB-GO	0.0016998300169983
V$NRF1_Q6	20	MSigDB-motif	9.99900009999e-05
KEGG_PYRIMIDINE_METABOLISM	20	MSigDB-curated	0.0007999200079992
REACTOME_ORC1_REMOVAL_FROM_CHROMATIN	20	MSigDB-curated	9.99900009999e-05
LI_AMPLIFIED_IN_LUNG_CANCER	20	MSigDB-curated	0.0031996800319968
JISON_SICKLE_CELL_DISEASE_DN	20	MSigDB-curated	0.0006999300069993
Abnormal electroretinogram	19	HPO	0.0003999600039996
Abnormal pyramidal signs	19	HPO	0.0040995900409959
Abnormality of skin pigmentation	19	HPO	0.0027997200279972
Retinitis pigmentosa	19	HPO	0.0053994600539946
V$USF_02	19	MSigDB-motif	0.0007999200079992
V$EGR_Q6	19	MSigDB-motif	0.0013998600139986
KEGG_RIBOSOME	19	MSigDB-curated	9.99900009999e-05
REACTOME_SIGNALING_BY_THE_B_CELL_RECEPTOR_BCR	19	MSigDB-curated	9.99900009999e-05
REACTOME_PEPTIDE_CHAIN_ELONGATION	19	MSigDB-curated	9.99900009999e-05
REACTOME_CYCLIN_E_ASSOCIATED_EVENTS_DURING_G1_S_TRANSITION_	19	MSigDB-curated	9.99900009999e-05
REACTOME_CHROMOSOME_MAINTENANCE	19	MSigDB-curated	9.99900009999e-05
REACTOME_ASSEMBLY_OF_THE_PRE_REPLICATIVE_COMPLEX	19	MSigDB-curated	9.99900009999e-05
REACTOME_DESTABILIZATION_OF_MRNA_BY_AUF1_HNRNP_D0	19	MSigDB-curated	9.99900009999e-05
DAIRKEE_CANCER_PRONE_RESPONSE_BPA_E2	19	MSigDB-curated	0.0038996100389961
KARLSSON_TGFB1_TARGETS_UP	19	MSigDB-curated	0.0010998900109989
CHICAS_RB1_TARGETS_GROWING	19	MSigDB-curated	0.0008999100089991
IDENTICAL_PROTEIN_BINDING	18	MSigDB-GO	0.0012998700129987
V$SREBP_Q3	18	MSigDB-motif	0.0002999700029997
REACTOME_SIGNALING_BY_WNT	18	MSigDB-curated	9.99900009999e-05
REACTOME_ANTIGEN_PROCESSING_CROSS_PRESENTATION	18	MSigDB-curated	9.99900009999e-05
REACTOME_ER_PHAGOSOME_PATHWAY	18	MSigDB-curated	9.99900009999e-05
REACTOME_MEMBRANE_TRAFFICKING	18	MSigDB-curated	0.0055994400559944
REACTOME_DOWNSTREAM_SIGNALING_EVENTS_OF_B_CELL_RECEPTOR_BCR	18	MSigDB-curated	9.99900009999e-05
REACTOME_CDK_MEDIATED_PHOSPHORYLATION_AND_REMOVAL_OF_CDC6	18	MSigDB-curated	9.99900009999e-05
REACTOME_DIABETES_PATHWAYS	18	MSigDB-curated	0.0008999100089991
REACTOME_P53_DEPENDENT_G1_DNA_DAMAGE_RESPONSE	18	MSigDB-curated	9.99900009999e-05
REACTOME_CDT1_ASSOCIATION_WITH_THE_CDC6_ORC_ORIGIN_COMPLEX	18	MSigDB-curated	9.99900009999e-05
REACTOME_SCFSKP2_MEDIATED_DEGRADATION_OF_P27_P21	18	MSigDB-curated	9.99900009999e-05
REACTOME_VIF_MEDIATED_DEGRADATION_OF_APOBEC3G	18	MSigDB-curated	9.99900009999e-05
REN_BOUND_BY_E2F	18	MSigDB-curated	0.0058994100589941
GRESHOCK_CANCER_COPY_NUMBER_UP	18	MSigDB-curated	0.0017998200179982
Weakness due to upper motor neuron dysfunction	17	HPO	0.0033996600339966
VESICLE_MEDIATED_TRANSPORT	17	MSigDB-GO	0.0001999800019998
STRUCTURAL_CONSTITUENT_OF_RIBOSOME	17	MSigDB-GO	9.99900009999e-05
HELICASE_ACTIVITY	17	MSigDB-GO	0.0001999800019998
TRANSCRIPTION_FACTOR_BINDING	17	MSigDB-GO	0.0002999700029997
V$STAT_Q6	17	MSigDB-motif	0.0017998200179982
CTTGTAT,MIR-381	17	MSigDB-motif	9.99900009999e-05
KEGG_PROTEASOME	17	MSigDB-curated	9.99900009999e-05
REACTOME_CROSS_PRESENTATION_OF_SOLUBLE_EXOGENOUS_ANTIGENS_ENDOSOMES	17	MSigDB-curated	9.99900009999e-05
REACTOME_ACTIVATION_OF_NF_KAPPAB_IN_B_CELLS	17	MSigDB-curated	9.99900009999e-05
REACTOME_P53_INDEPENDENT_G1_S_DNA_DAMAGE_CHECKPOINT	17	MSigDB-curated	9.99900009999e-05
REACTOME_REGULATION_OF_ORNITHINE_DECARBOXYLASE_ODC	17	MSigDB-curated	9.99900009999e-05
REACTOME_REGULATION_OF_APOPTOSIS	17	MSigDB-curated	9.99900009999e-05
REACTOME_AUTODEGRADATION_OF_THE_E3_UBIQUITIN_LIGASE_COP1	17	MSigDB-curated	9.99900009999e-05
REACTOME_SCF_BETA_TRCP_MEDIATED_DEGRADATION_OF_EMI1	17	MSigDB-curated	9.99900009999e-05
PUJANA_BREAST_CANCER_LIT_INT_NETWORK	17	MSigDB-curated	0.0008999100089991
SCHUHMACHER_MYC_TARGETS_UP	17	MSigDB-curated	0.0032996700329967
KASLER_HDAC7_TARGETS_1_UP	17	MSigDB-curated	0.0047995200479952
BILANGES_SERUM_AND_RAPAMYCIN_SENSITIVE_GENES	17	MSigDB-curated	9.99900009999e-05
GOLGI_APPARATUS_PART	16	MSigDB-GO	0.0051994800519948
CHROMOSOMAL_PART	16	MSigDB-GO	0.0015998400159984
PROTEIN_FOLDING	16	MSigDB-GO	0.000999900009999
REGULATION_OF_TRANSCRIPTION_FROM_RNA_POLYMERASE_II_PROMOTER	16	MSigDB-GO	0.0006999300069993
BIOCARTA_PROTEASOME_PATHWAY	16	MSigDB-curated	9.99900009999e-05
REACTOME_ACTIVATION_OF_THE_MRNA_UPON_BINDING_OF_THE_CAP_BINDING_COMPLEX_AND_EIFS_AND_SUBSEQUENT_BINDING_TO_43S	16	MSigDB-curated	0.0001999800019998
UDAYAKUMAR_MED1_TARGETS_UP	16	MSigDB-curated	0.0008999100089991
MISSIAGLIA_REGULATED_BY_METHYLATION_DN	16	MSigDB-curated	0.0003999600039996
PENG_RAPAMYCIN_RESPONSE_UP	16	MSigDB-curated	0.0003999600039996
PELLICCIOTTA_HDAC_IN_ANTIGEN_PRESENTATION_UP	16	MSigDB-curated	0.0012998700129987
Photophobia	15	HPO	0.0011998800119988
SECRETION	15	MSigDB-GO	0.0004999500049995
GTPASE_ACTIVITY	15	MSigDB-GO	0.0025997400259974
GTGCCAA,MIR-96	15	MSigDB-motif	0.0050994900509949
KEGG_DNA_REPLICATION	15	MSigDB-curated	9.99900009999e-05
KEGG_NUCLEOTIDE_EXCISION_REPAIR	15	MSigDB-curated	0.0010998900109989
REACTOME_MHC_CLASS_II_ANTIGEN_PRESENTATION	15	MSigDB-curated	0.0014998500149985
REACTOME_PROTEIN_FOLDING	15	MSigDB-curated	9.99900009999e-05
REACTOME_NUCLEOTIDE_EXCISION_REPAIR	15	MSigDB-curated	9.99900009999e-05
REACTOME_TELOMERE_MAINTENANCE	15	MSigDB-curated	9.99900009999e-05
NIKOLSKY_BREAST_CANCER_17Q21_Q25_AMPLICON	15	MSigDB-curated	0.0013998600139986
PROTEIN_RNA_COMPLEX_ASSEMBLY	14	MSigDB-GO	0.0006999300069993
V$ATF4_Q2	14	MSigDB-motif	0.0002999700029997
REACTOME_FORMATION_OF_THE_TERNARY_COMPLEX_AND_SUBSEQUENTLY_THE_43S_COMPLEX	14	MSigDB-curated	9.99900009999e-05
REACTOME_TRANSCRIPTION_COUPLED_NER_TC_NER	14	MSigDB-curated	9.99900009999e-05
REACTOME_EXTENSION_OF_TELOMERES	14	MSigDB-curated	9.99900009999e-05
RHODES_CANCER_META_SIGNATURE	14	MSigDB-curated	0.0026997300269973
TAKAO_RESPONSE_TO_UVB_RADIATION_DN	14	MSigDB-curated	0.0011998800119988
SESTO_RESPONSE_TO_UV_C0	14	MSigDB-curated	0.0004999500049995
LY_AGING_OLD_DN	14	MSigDB-curated	9.99900009999e-05
PELLICCIOTTA_HDAC_IN_ANTIGEN_PRESENTATION_DN	14	MSigDB-curated	9.99900009999e-05
WONG_PROTEASOME_GENE_MODULE	14	MSigDB-curated	0.0001999800019998
Abnormality of the cranial nerves	13	HPO	0.0040995900409959
Hypogonadism	13	HPO	0.0020997900209979
DNA_DEPENDENT_DNA_REPLICATION	13	MSigDB-GO	0.0003999600039996
KEGG_OXIDATIVE_PHOSPHORYLATION	13	MSigDB-curated	0.0034996500349965
KEGG_AMINOACYL_TRNA_BIOSYNTHESIS	13	MSigDB-curated	9.99900009999e-05
REACTOME_CYTOSOLIC_TRNA_AMINOACYLATION	13	MSigDB-curated	9.99900009999e-05
REACTOME_TRNA_AMINOACYLATION	13	MSigDB-curated	9.99900009999e-05
DITTMER_PTHLH_TARGETS_UP	13	MSigDB-curated	0.0030996900309969
KAUFFMANN_MELANOMA_RELAPSE_UP	13	MSigDB-curated	0.0001999800019998
ZHANG_TLX_TARGETS_UP	13	MSigDB-curated	0.001999800019998
Abnormal anatomic location of the heart	12	HPO	0.005999400059994
Abnormality of the autonomic nervous system	12	HPO	0.0003999600039996
Abnormality of the retinal vasculature	12	HPO	0.0055994400559944
Abnormality of the vasculature of the eye	12	HPO	0.0047995200479952
Night blindness	12	HPO	0.0004999500049995
increased lymphoma incidence	12	MGI	0.0015998400159984
RNA_SPLICINGVIA_TRANSESTERIFICATION_REACTIONS	12	MSigDB-GO	0.0046995300469953
PROTEIN_DIMERIZATION_ACTIVITY	12	MSigDB-GO	0.0030996900309969
V$EGR2_01	12	MSigDB-motif	0.0003999600039996
REACTOME_DNA_STRAND_ELONGATION	12	MSigDB-curated	9.99900009999e-05
ISHIDA_E2F_TARGETS	12	MSigDB-curated	0.0004999500049995
PUJANA_BREAST_CANCER_WITH_BRCA1_MUTATED_UP	12	MSigDB-curated	0.0001999800019998
JUBAN_TARGETS_OF_SPI1_AND_FLI1_UP	12	MSigDB-curated	0.0011998800119988
Cranial nerve paralysis	11	HPO	0.0041995800419958
PROTEASOME_COMPLEX	11	MSigDB-GO	9.99900009999e-05
NUCLEAR_TRANSPORT	11	MSigDB-GO	0.0052994700529947
POSITIVE_REGULATION_OF_TRANSCRIPTION	11	MSigDB-GO	0.0032996700329967
NUCLEOCYTOPLASMIC_TRANSPORT	11	MSigDB-GO	0.005999400059994
V$OLF1_01	11	MSigDB-motif	0.0026997300269973
GCGSCMNTTT_UNKNOWN	11	MSigDB-motif	0.0015998400159984
GTGGGTGK_UNKNOWN	11	MSigDB-motif	9.99900009999e-05
TGASTMAGC_V$NFE2_01	11	MSigDB-motif	0.0020997900209979
REACTOME_RNA_POL_I_RNA_POL_III_AND_MITOCHONDRIAL_TRANSCRIPTION	11	MSigDB-curated	0.0012998700129987
REACTOME_GLOBAL_GENOMIC_NER_GG_NER	11	MSigDB-curated	0.0005999400059994
DAIRKEE_CANCER_PRONE_RESPONSE_BPA	11	MSigDB-curated	0.0006999300069993
LU_EZH2_TARGETS_UP	11	MSigDB-curated	0.0055994400559944
Retrognathia	10	HPO	0.0048995100489951
chromosomal instability	10	MGI	0.0014998500149985
KEGG_MISMATCH_REPAIR	10	MSigDB-curated	0.0027997200279972
REACTOME_LAGGING_STRAND_SYNTHESIS	10	MSigDB-curated	9.99900009999e-05
WATANABE_RECTAL_CANCER_RADIOTHERAPY_RESPONSIVE_UP	10	MSigDB-curated	0.0054994500549945
TIEN_INTESTINE_PROBIOTICS_2HR_DN	10	MSigDB-curated	0.0058994100589941
STARK_PREFRONTAL_CORTEX_22Q11_DELETION_UP	10	MSigDB-curated	0.0003999600039996
KEGG_RNA_POLYMERASE	9	MSigDB-curated	0.0004999500049995
REACTOME_ACTIVATION_OF_THE_PRE_REPLICATIVE_COMPLEX	9	MSigDB-curated	9.99900009999e-05
REACTOME_ASSOCIATION_OF_TRIC_CCT_WITH_TARGET_PROTEINS_DURING_BIOSYNTHESIS	9	MSigDB-curated	9.99900009999e-05
REACTOME_G2_M_CHECKPOINTS	9	MSigDB-curated	0.0035996400359964
YAO_TEMPORAL_RESPONSE_TO_PROGESTERONE_CLUSTER_10	9	MSigDB-curated	0.0005999400059994
REPLICATION_FORK	8	MSigDB-GO	0.0033996600339966
NUCLEAR_MEMBRANE	8	MSigDB-GO	0.0038996100389961
MICROTUBULE_BASED_PROCESS	8	MSigDB-GO	0.0058994100589941
RIBOSOME_BIOGENESIS_AND_ASSEMBLY	8	MSigDB-GO	9.99900009999e-05
TRANSLATION_REGULATOR_ACTIVITY	8	MSigDB-GO	0.0014998500149985
TRANSLATION_FACTOR_ACTIVITY_NUCLEIC_ACID_BINDING	8	MSigDB-GO	0.0010998900109989
V$PPARA_02	8	MSigDB-motif	0.0011998800119988
KEGG_PROTEIN_EXPORT	8	MSigDB-curated	9.99900009999e-05
REACTOME_MEIOSIS	8	MSigDB-curated	0.0006999300069993
REACTOME_PREFOLDIN_MEDIATED_TRANSFER_OF_SUBSTRATE_TO_CCT_TRIC	8	MSigDB-curated	9.99900009999e-05
REACTOME_DESTABILIZATION_OF_MRNA_BY_TRISTETRAPROLIN_TTP	8	MSigDB-curated	0.0033996600339966
REACTOME_ACTIVATION_OF_ATR_IN_RESPONSE_TO_REPLICATION_STRESS	8	MSigDB-curated	0.0051994800519948
DIAZ_CHRONIC_MEYLOGENOUS_LEUKEMIA_DN	8	MSigDB-curated	0.003999600039996
GERHOLD_ADIPOGENESIS_DN	8	MSigDB-curated	0.0054994500549945
BURTON_ADIPOGENESIS_PEAK_AT_16HR	8	MSigDB-curated	0.0035996400359964
NUTT_GBM_VS_AO_GLIOMA_DN	8	MSigDB-curated	0.0052994700529947
BILANGES_SERUM_RESPONSE_TRANSLATION	8	MSigDB-curated	0.0051994800519948
Highly arched eyebrow	7	HPO	0.0041995800419958
NUCLEAR_MEMBRANE_PART	7	MSigDB-GO	0.0018998100189981
RRNA_PROCESSING	7	MSigDB-GO	0.0002999700029997
PROTEIN_COMPLEX_ASSEMBLY	7	MSigDB-GO	0.0055994400559944
RRNA_METABOLIC_PROCESS	7	MSigDB-GO	0.0001999800019998
PROTEIN_HETERODIMERIZATION_ACTIVITY	7	MSigDB-GO	0.0006999300069993
TRANSLATION_INITIATION_FACTOR_ACTIVITY	7	MSigDB-GO	0.0001999800019998
V$TAL1BETAITF2_01	7	MSigDB-motif	0.0042995700429957
KEGG_EPITHELIAL_CELL_SIGNALING_IN_HELICOBACTER_PYLORI_INFECTION	7	MSigDB-curated	0.0023997600239976
REACTOME_FORMATION_OF_TUBULIN_FOLDING_INTERMEDIATES_BY_CCT_TRIC	7	MSigDB-curated	9.99900009999e-05
REACTOME_POL_SWITCHING	7	MSigDB-curated	0.0001999800019998
REACTOME_MRNA_DECAY_BY_5_TO_3_EXORIBONUCLEASE	7	MSigDB-curated	0.0003999600039996
REACTOME_DESTABILIZATION_OF_MRNA_BY_BRF1	7	MSigDB-curated	0.0028997100289971
YIH_RESPONSE_TO_ARSENITE_C3	7	MSigDB-curated	0.0024997500249975
JIANG_AGING_HYPOTHALAMUS_UP	7	MSigDB-curated	9.99900009999e-05
PORE_COMPLEX	6	MSigDB-GO	0.0020997900209979
NUCLEAR_PORE	6	MSigDB-GO	0.0018998100189981
MICROTUBULE_CYTOSKELETON_ORGANIZATION_AND_BIOGENESIS	6	MSigDB-GO	0.0016998300169983
V$TFIII_Q6	6	MSigDB-motif	0.0044995500449955
KEGG_CYTOSOLIC_DNA_SENSING_PATHWAY	6	MSigDB-curated	0.0020997900209979
BIOCARTA_EIF_PATHWAY	6	MSigDB-curated	0.0044995500449955
REACTOME_PROCESSIVE_SYNTHESIS_ON_THE_LAGGING_STRAND	6	MSigDB-curated	0.001999800019998
REACTOME_MITOCHONDRIAL_FATTY_ACID_BETA_OXIDATION	6	MSigDB-curated	0.0005999400059994
REACTOME_ACTIVATION_OF_GENES_BY_ATF4	6	MSigDB-curated	0.004999500049995
REACTOME_MRNA_3_END_PROCESSING	6	MSigDB-curated	0.0034996500349965
REACTOME_FORMATION_OF_TRANSCRIPTION_COUPLED_NER_TC_NER_REPAIR_COMPLEX	6	MSigDB-curated	0.0050994900509949
REACTOME_DESTABILIZATION_OF_MRNA_BY_KSRP	6	MSigDB-curated	0.0036996300369963
REACTOME_IRON_UPTAKE_AND_TRANSPORT	6	MSigDB-curated	0.0003999600039996
MAGRANGEAS_MULTIPLE_MYELOMA_IGLL_VS_IGLK_UP	6	MSigDB-curated	0.0008999100089991
MOOTHA_FFA_OXYDATION	6	MSigDB-curated	0.0014998500149985
increased lung adenocarcinoma incidence	5	MGI	0.0010998900109989
increased lung adenoma incidence	5	MGI	0.0055994400559944
LIGASE_ACTIVITY_FORMING_CARBON_OXYGEN_BONDS	5	MSigDB-GO	0.0054994500549945
RIBONUCLEOPROTEIN_BINDING	5	MSigDB-GO	0.0015998400159984
REACTOME_INSULIN_RECEPTOR_RECYCLING	5	MSigDB-curated	9.99900009999e-05
REACTOME_LATENT_INFECTION_OF_HOMO_SAPIENS_WITH_MYCOBACTERIUM_TUBERCULOSIS	5	MSigDB-curated	9.99900009999e-05
REACTOME_TRANSFERRIN_ENDOCYTOSIS_AND_RECYCLING	5	MSigDB-curated	9.99900009999e-05
BARIS_THYROID_CANCER_DN	5	MSigDB-curated	9.99900009999e-05
ZHANG_RESPONSE_TO_IKK_INHIBITOR_AND_TNF_DN	5	MSigDB-curated	0.0002999700029997
DER_IFN_GAMMA_RESPONSE_UP	5	MSigDB-curated	0.0038996100389961
MALONEY_RESPONSE_TO_17AAG_UP	5	MSigDB-curated	0.0044995500449955
YUAN_ZNF143_PARTNERS	5	MSigDB-curated	0.0025997400259974
Back pain	4	HPO	0.0053994600539946
Paraplegia	4	HPO	0.0004999500049995
Spastic paraplegia	4	HPO	0.000999900009999
absent floor plate	4	MGI	0.0012998700129987
focal hair loss	4	MGI	0.003999600039996
abnormal thoracic cage shape	4	MGI	0.0035996400359964
REACTOME_BRANCHED_CHAIN_AMINO_ACID_CATABOLISM	4	MSigDB-curated	0.0013998600139986
HOLLEMAN_ASPARAGINASE_RESISTANCE_B_ALL_UP	4	MSigDB-curated	0.0021997800219978
Abnormal sperm motility	3	HPO	0.0006999300069993
Brittle hair	3	HPO	0.0028997100289971
Cerebellar hemorrhage	3	HPO	0.0050994900509949
abnormal kidney cortex morphology	3	MGI	9.99900009999e-05
abnormal T cell physiology	3	MGI	0.000999900009999
impaired sperm capacitation	3	MGI	0.0044995500449955
increased skeletal muscle glycogen level	3	MGI	0.0016998300169983
NUCLEOTIDE_KINASE_ACTIVITY	3	MSigDB-GO	9.99900009999e-05
NUCLEOBASENUCLEOSIDENUCLEOTIDE_KINASE_ACTIVITY	3	MSigDB-GO	9.99900009999e-05
KEGG_VALINE_LEUCINE_AND_ISOLEUCINE_BIOSYNTHESIS	3	MSigDB-curated	9.99900009999e-05
PID_MYC_PATHWAY	3	MSigDB-curated	0.0031996800319968
REACTOME_APOPTOTIC_EXECUTION_PHASE	3	MSigDB-curated	9.99900009999e-05
