# Supplementary material for: Comparative expression profiling reveals widespread coordinated evolution of gene expression across eukaryotes
Source: Nat Commun. 2018 Nov 23;9:4963. doi: 10.1038/s41467-018-07436-y (PMC6251915; doi:10.1038/s41467-018-07436-y)
Supplement: Supplementary file 6 — Supplementary Data 3 [file 41467_2018_7436_MOESM6_ESM.txt]

geneset1	geneset2	geneset1source	geneset2source
TRANSCRIPTION_DNA_DEPENDENT	Abdominal wall defect	MSigDB-GO	HPO
TRANSCRIPTION_FROM_RNA_POLYMERASE_II_PROMOTER	Abdominal wall defect	MSigDB-GO	HPO
KRIGE_RESPONSE_TO_TOSEDOSTAT_24HR_UP	Abdominal wall defect	MSigDB-curated	HPO
JUBAN_TARGETS_OF_SPI1_AND_FLI1_UP	Abdominal wall defect	MSigDB-curated	HPO
REACTOME_PREFOLDIN_MEDIATED_TRANSFER_OF_SUBSTRATE_TO_CCT_TRIC	Abnormal anatomic location of the heart	MSigDB-curated	HPO
REACTOME_FORMATION_OF_TUBULIN_FOLDING_INTERMEDIATES_BY_CCT_TRIC	Abnormal anatomic location of the heart	MSigDB-curated	HPO
Abnormal eye physiology	Abnormal appendicular skeleton morphology	HPO	HPO
Abnormal joint morphology	Abnormal appendicular skeleton morphology	HPO	HPO
Abnormality of body weight	Abnormal appendicular skeleton morphology	HPO	HPO
Abnormality of head or neck	Abnormal appendicular skeleton morphology	HPO	HPO
Abnormality of the eye	Abnormal appendicular skeleton morphology	HPO	HPO
Abnormality of the globe	Abnormal appendicular skeleton morphology	HPO	HPO
Abnormality of the head	Abnormal appendicular skeleton morphology	HPO	HPO
Abnormality of the inner ear	Abnormal appendicular skeleton morphology	HPO	HPO
Abnormality of the lens	Abnormal appendicular skeleton morphology	HPO	HPO
Abnormality of the nasal bridge	Abnormal appendicular skeleton morphology	HPO	HPO
Abnormality of the optic disc	Abnormal appendicular skeleton morphology	HPO	HPO
Abnormality of the optic nerve	Abnormal appendicular skeleton morphology	HPO	HPO
Behavioral abnormality	Abnormal appendicular skeleton morphology	HPO	HPO
Cataract	Abnormal appendicular skeleton morphology	HPO	HPO
Functional abnormality of the inner ear	Abnormal appendicular skeleton morphology	HPO	HPO
Hearing abnormality	Abnormal appendicular skeleton morphology	HPO	HPO
Hearing impairment	Abnormal appendicular skeleton morphology	HPO	HPO
Hyperreflexia	Abnormal appendicular skeleton morphology	HPO	HPO
Optic atrophy	Abnormal appendicular skeleton morphology	HPO	HPO
Sensorineural hearing impairment	Abnormal appendicular skeleton morphology	HPO	HPO
Visual impairment	Abnormal appendicular skeleton morphology	HPO	HPO
NUCLEOPLASM	Abnormal appendicular skeleton morphology	MSigDB-GO	HPO
ORGANELLE_PART	Abnormal appendicular skeleton morphology	MSigDB-GO	HPO
NUCLEAR_PART	Abnormal appendicular skeleton morphology	MSigDB-GO	HPO
CYTOPLASM	Abnormal appendicular skeleton morphology	MSigDB-GO	HPO
NUCLEUS	Abnormal appendicular skeleton morphology	MSigDB-GO	HPO
INTRACELLULAR_ORGANELLE_PART	Abnormal appendicular skeleton morphology	MSigDB-GO	HPO
MACROMOLECULAR_COMPLEX	Abnormal appendicular skeleton morphology	MSigDB-GO	HPO
PROTEIN_COMPLEX	Abnormal appendicular skeleton morphology	MSigDB-GO	HPO
RNA_METABOLIC_PROCESS	Abnormal appendicular skeleton morphology	MSigDB-GO	HPO
DNA_REPAIR	Abnormal appendicular skeleton morphology	MSigDB-GO	HPO
BIOPOLYMER_METABOLIC_PROCESS	Abnormal appendicular skeleton morphology	MSigDB-GO	HPO
SIGNAL_TRANSDUCTION	Abnormal appendicular skeleton morphology	MSigDB-GO	HPO
NUCLEOBASENUCLEOSIDENUCLEOTIDE_AND_NUCLEIC_ACID_METABOLIC_PROCESS	Abnormal appendicular skeleton morphology	MSigDB-GO	HPO
RESPONSE_TO_ENDOGENOUS_STIMULUS	Abnormal appendicular skeleton morphology	MSigDB-GO	HPO
TRANSCRIPTION_DNA_DEPENDENT	Abnormal appendicular skeleton morphology	MSigDB-GO	HPO
RNA_BIOSYNTHETIC_PROCESS	Abnormal appendicular skeleton morphology	MSigDB-GO	HPO
REGULATION_OF_CELLULAR_METABOLIC_PROCESS	Abnormal appendicular skeleton morphology	MSigDB-GO	HPO
REGULATION_OF_GENE_EXPRESSION	Abnormal appendicular skeleton morphology	MSigDB-GO	HPO
PROTEIN_METABOLIC_PROCESS	Abnormal appendicular skeleton morphology	MSigDB-GO	HPO
TRANSCRIPTION	Abnormal appendicular skeleton morphology	MSigDB-GO	HPO
REGULATION_OF_METABOLIC_PROCESS	Abnormal appendicular skeleton morphology	MSigDB-GO	HPO
REGULATION_OF_NUCLEOBASENUCLEOSIDENUCLEOTIDE_AND_NUCLEIC_ACID_METABOLIC_PROCESS	Abnormal appendicular skeleton morphology	MSigDB-GO	HPO
REGULATION_OF_TRANSCRIPTION	Abnormal appendicular skeleton morphology	MSigDB-GO	HPO
IDENTICAL_PROTEIN_BINDING	Abnormal appendicular skeleton morphology	MSigDB-GO	HPO
DNA_BINDING	Abnormal appendicular skeleton morphology	MSigDB-GO	HPO
V$ATF4_Q2	Abnormal appendicular skeleton morphology	MSigDB-motif	HPO
SCGGAAGY_V$ELK1_02	Abnormal appendicular skeleton morphology	MSigDB-motif	HPO
GGGAGGRR_V$MAZ_Q6	Abnormal appendicular skeleton morphology	MSigDB-motif	HPO
CACGTG_V$MYC_Q2	Abnormal appendicular skeleton morphology	MSigDB-motif	HPO
RCGCANGCGY_V$NRF1_Q6	Abnormal appendicular skeleton morphology	MSigDB-motif	HPO
GGGCGGR_V$SP1_Q6	Abnormal appendicular skeleton morphology	MSigDB-motif	HPO
KEGG_SPLICEOSOME	Abnormal appendicular skeleton morphology	MSigDB-curated	HPO
REACTOME_CELL_CYCLE_MITOTIC	Abnormal appendicular skeleton morphology	MSigDB-curated	HPO
REACTOME_REGULATION_OF_MITOTIC_CELL_CYCLE	Abnormal appendicular skeleton morphology	MSigDB-curated	HPO
REACTOME_REGULATION_OF_MRNA_STABILITY_BY_PROTEINS_THAT_BIND_AU_RICH_ELEMENTS	Abnormal appendicular skeleton morphology	MSigDB-curated	HPO
REACTOME_DNA_REPLICATION	Abnormal appendicular skeleton morphology	MSigDB-curated	HPO
REACTOME_IMMUNE_SYSTEM	Abnormal appendicular skeleton morphology	MSigDB-curated	HPO
REACTOME_ADAPTIVE_IMMUNE_SYSTEM	Abnormal appendicular skeleton morphology	MSigDB-curated	HPO
DIAZ_CHRONIC_MEYLOGENOUS_LEUKEMIA_UP	Abnormal appendicular skeleton morphology	MSigDB-curated	HPO
KINSEY_TARGETS_OF_EWSR1_FLII_FUSION_UP	Abnormal appendicular skeleton morphology	MSigDB-curated	HPO
DODD_NASOPHARYNGEAL_CARCINOMA_DN	Abnormal appendicular skeleton morphology	MSigDB-curated	HPO
RODRIGUES_THYROID_CARCINOMA_ANAPLASTIC_UP	Abnormal appendicular skeleton morphology	MSigDB-curated	HPO
GRAESSMANN_APOPTOSIS_BY_DOXORUBICIN_DN	Abnormal appendicular skeleton morphology	MSigDB-curated	HPO
GRAESSMANN_RESPONSE_TO_MC_AND_DOXORUBICIN_DN	Abnormal appendicular skeleton morphology	MSigDB-curated	HPO
LASTOWSKA_NEUROBLASTOMA_COPY_NUMBER_DN	Abnormal appendicular skeleton morphology	MSigDB-curated	HPO
MARTORIATI_MDM4_TARGETS_FETAL_LIVER_DN	Abnormal appendicular skeleton morphology	MSigDB-curated	HPO
SPIELMAN_LYMPHOBLAST_EUROPEAN_VS_ASIAN_DN	Abnormal appendicular skeleton morphology	MSigDB-curated	HPO
PUJANA_BRCA2_PCC_NETWORK	Abnormal appendicular skeleton morphology	MSigDB-curated	HPO
PUJANA_ATM_PCC_NETWORK	Abnormal appendicular skeleton morphology	MSigDB-curated	HPO
PUJANA_CHEK2_PCC_NETWORK	Abnormal appendicular skeleton morphology	MSigDB-curated	HPO
LOPEZ_MBD_TARGETS	Abnormal appendicular skeleton morphology	MSigDB-curated	HPO
WEI_MYCN_TARGETS_WITH_E_BOX	Abnormal appendicular skeleton morphology	MSigDB-curated	HPO
BENPORATH_NANOG_TARGETS	Abnormal appendicular skeleton morphology	MSigDB-curated	HPO
SHEN_SMARCA2_TARGETS_UP	Abnormal appendicular skeleton morphology	MSigDB-curated	HPO
KAUFFMANN_DNA_REPAIR_GENES	Abnormal appendicular skeleton morphology	MSigDB-curated	HPO
BLALOCK_ALZHEIMERS_DISEASE_UP	Abnormal appendicular skeleton morphology	MSigDB-curated	HPO
MARSON_BOUND_BY_E2F4_UNSTIMULATED	Abnormal appendicular skeleton morphology	MSigDB-curated	HPO
ACEVEDO_LIVER_CANCER_UP	Abnormal appendicular skeleton morphology	MSigDB-curated	HPO
ACEVEDO_LIVER_TUMOR_VS_NORMAL_ADJACENT_TISSUE_UP	Abnormal appendicular skeleton morphology	MSigDB-curated	HPO
ZHANG_TLX_TARGETS_36HR_DN	Abnormal appendicular skeleton morphology	MSigDB-curated	HPO
DANG_BOUND_BY_MYC	Abnormal appendicular skeleton morphology	MSigDB-curated	HPO
PILON_KLF1_TARGETS_DN	Abnormal appendicular skeleton morphology	MSigDB-curated	HPO
JOHNSTONE_PARVB_TARGETS_3_DN	Abnormal appendicular skeleton morphology	MSigDB-curated	HPO
FEVR_CTNNB1_TARGETS_DN	Abnormal appendicular skeleton morphology	MSigDB-curated	HPO
GOBERT_OLIGODENDROCYTE_DIFFERENTIATION_UP	Abnormal appendicular skeleton morphology	MSigDB-curated	HPO
Abnormal external genitalia	Abnormal axial skeleton morphology	HPO	HPO
Abnormal eye morphology	Abnormal axial skeleton morphology	HPO	HPO
Abnormal eye physiology	Abnormal axial skeleton morphology	HPO	HPO
Abnormal genital system morphology	Abnormal axial skeleton morphology	HPO	HPO
Abnormal internal genitalia	Abnormal axial skeleton morphology	HPO	HPO
Abnormal involuntary eye movements	Abnormal axial skeleton morphology	HPO	HPO
Abnormal joint morphology	Abnormal axial skeleton morphology	HPO	HPO
Abnormal peripheral nervous system morphology	Abnormal axial skeleton morphology	HPO	HPO
Abnormal pyramidal signs	Abnormal axial skeleton morphology	HPO	HPO
Abnormal retinal pigmentation	Abnormal axial skeleton morphology	HPO	HPO
Abnormality of body weight	Abnormal axial skeleton morphology	HPO	HPO
Abnormality of connective tissue	Abnormal axial skeleton morphology	HPO	HPO
Abnormality of eye movement	Abnormal axial skeleton morphology	HPO	HPO
Abnormality of higher mental function	Abnormal axial skeleton morphology	HPO	HPO
Abnormality of joint mobility	Abnormal axial skeleton morphology	HPO	HPO
Abnormality of male external genitalia	Abnormal axial skeleton morphology	HPO	HPO
Abnormality of skin adnexa	Abnormal axial skeleton morphology	HPO	HPO
Abnormality of the anterior segment of the eye	Abnormal axial skeleton morphology	HPO	HPO
Abnormality of the cornea	Abnormal axial skeleton morphology	HPO	HPO
Abnormality of the curvature of the vertebral column	Abnormal axial skeleton morphology	HPO	HPO
Abnormality of the ear	Abnormal axial skeleton morphology	HPO	HPO
Abnormality of the endocrine system	Abnormal axial skeleton morphology	HPO	HPO
Abnormality of the eye	Abnormal axial skeleton morphology	HPO	HPO
Abnormality of the face	Abnormal axial skeleton morphology	HPO	HPO
Abnormality of the foot	Abnormal axial skeleton morphology	HPO	HPO
Abnormality of the genital system	Abnormal axial skeleton morphology	HPO	HPO
Abnormality of the globe	Abnormal axial skeleton morphology	HPO	HPO
Abnormality of the hair	Abnormal axial skeleton morphology	HPO	HPO
Abnormality of the inner ear	Abnormal axial skeleton morphology	HPO	HPO
Abnormality of the integument	Abnormal axial skeleton morphology	HPO	HPO
Abnormality of the lens	Abnormal axial skeleton morphology	HPO	HPO
Abnormality of the lower limb	Abnormal axial skeleton morphology	HPO	HPO
Abnormality of the male genitalia	Abnormal axial skeleton morphology	HPO	HPO
Abnormality of the nasal bridge	Abnormal axial skeleton morphology	HPO	HPO
Abnormality of the nose	Abnormal axial skeleton morphology	HPO	HPO
Abnormality of the ocular region	Abnormal axial skeleton morphology	HPO	HPO
Abnormality of the optic disc	Abnormal axial skeleton morphology	HPO	HPO
Abnormality of the optic nerve	Abnormal axial skeleton morphology	HPO	HPO
Abnormality of the outer ear	Abnormal axial skeleton morphology	HPO	HPO
Abnormality of the penis	Abnormal axial skeleton morphology	HPO	HPO
Abnormality of the periorbital region	Abnormal axial skeleton morphology	HPO	HPO
Abnormality of the retinal pigment epithelium	Abnormal axial skeleton morphology	HPO	HPO
Abnormality of the testis	Abnormal axial skeleton morphology	HPO	HPO
Abnormality of the thorax	Abnormal axial skeleton morphology	HPO	HPO
Aplasia/Hypoplasia involving the central nervous system	Abnormal axial skeleton morphology	HPO	HPO
Aplasia/Hypoplasia of the cerebrum	Abnormal axial skeleton morphology	HPO	HPO
Cataract	Abnormal axial skeleton morphology	HPO	HPO
Cognitive impairment	Abnormal axial skeleton morphology	HPO	HPO
External genital hypoplasia	Abnormal axial skeleton morphology	HPO	HPO
Functional abnormality of the inner ear	Abnormal axial skeleton morphology	HPO	HPO
Hearing abnormality	Abnormal axial skeleton morphology	HPO	HPO
Hearing impairment	Abnormal axial skeleton morphology	HPO	HPO
Hyperreflexia	Abnormal axial skeleton morphology	HPO	HPO
Hypoplasia of penis	Abnormal axial skeleton morphology	HPO	HPO
Hypoplastic male external genitalia	Abnormal axial skeleton morphology	HPO	HPO
Increased body weight	Abnormal axial skeleton morphology	HPO	HPO
Neurological speech impairment	Abnormal axial skeleton morphology	HPO	HPO
Nystagmus	Abnormal axial skeleton morphology	HPO	HPO
Optic atrophy	Abnormal axial skeleton morphology	HPO	HPO
Photophobia	Abnormal axial skeleton morphology	HPO	HPO
Scoliosis	Abnormal axial skeleton morphology	HPO	HPO
Sensorineural hearing impairment	Abnormal axial skeleton morphology	HPO	HPO
Visual impairment	Abnormal axial skeleton morphology	HPO	HPO
embryonic growth arrest	Abnormal axial skeleton morphology	MGI	HPO
NUCLEOPLASM	Abnormal axial skeleton morphology	MSigDB-GO	HPO
ORGANELLE_PART	Abnormal axial skeleton morphology	MSigDB-GO	HPO
NUCLEAR_PART	Abnormal axial skeleton morphology	MSigDB-GO	HPO
CYTOPLASM	Abnormal axial skeleton morphology	MSigDB-GO	HPO
ORGANELLE_LUMEN	Abnormal axial skeleton morphology	MSigDB-GO	HPO
NUCLEUS	Abnormal axial skeleton morphology	MSigDB-GO	HPO
INTRACELLULAR_ORGANELLE_PART	Abnormal axial skeleton morphology	MSigDB-GO	HPO
MACROMOLECULAR_COMPLEX	Abnormal axial skeleton morphology	MSigDB-GO	HPO
PROTEIN_COMPLEX	Abnormal axial skeleton morphology	MSigDB-GO	HPO
DNA_METABOLIC_PROCESS	Abnormal axial skeleton morphology	MSigDB-GO	HPO
RNA_METABOLIC_PROCESS	Abnormal axial skeleton morphology	MSigDB-GO	HPO
DNA_REPAIR	Abnormal axial skeleton morphology	MSigDB-GO	HPO
BIOPOLYMER_METABOLIC_PROCESS	Abnormal axial skeleton morphology	MSigDB-GO	HPO
MACROMOLECULAR_COMPLEX_ASSEMBLY	Abnormal axial skeleton morphology	MSigDB-GO	HPO
SIGNAL_TRANSDUCTION	Abnormal axial skeleton morphology	MSigDB-GO	HPO
NUCLEOBASENUCLEOSIDENUCLEOTIDE_AND_NUCLEIC_ACID_METABOLIC_PROCESS	Abnormal axial skeleton morphology	MSigDB-GO	HPO
RESPONSE_TO_ENDOGENOUS_STIMULUS	Abnormal axial skeleton morphology	MSigDB-GO	HPO
TRANSCRIPTION_DNA_DEPENDENT	Abnormal axial skeleton morphology	MSigDB-GO	HPO
RNA_BIOSYNTHETIC_PROCESS	Abnormal axial skeleton morphology	MSigDB-GO	HPO
REGULATION_OF_TRANSCRIPTION_FROM_RNA_POLYMERASE_II_PROMOTER	Abnormal axial skeleton morphology	MSigDB-GO	HPO
RESPONSE_TO_STRESS	Abnormal axial skeleton morphology	MSigDB-GO	HPO
REGULATION_OF_CELLULAR_METABOLIC_PROCESS	Abnormal axial skeleton morphology	MSigDB-GO	HPO
REGULATION_OF_GENE_EXPRESSION	Abnormal axial skeleton morphology	MSigDB-GO	HPO
CELLULAR_PROTEIN_METABOLIC_PROCESS	Abnormal axial skeleton morphology	MSigDB-GO	HPO
MACROMOLECULE_LOCALIZATION	Abnormal axial skeleton morphology	MSigDB-GO	HPO
REGULATION_OF_TRANSCRIPTIONDNA_DEPENDENT	Abnormal axial skeleton morphology	MSigDB-GO	HPO
DNA_REPLICATION	Abnormal axial skeleton morphology	MSigDB-GO	HPO
PROTEIN_METABOLIC_PROCESS	Abnormal axial skeleton morphology	MSigDB-GO	HPO
TRANSCRIPTION	Abnormal axial skeleton morphology	MSigDB-GO	HPO
REGULATION_OF_METABOLIC_PROCESS	Abnormal axial skeleton morphology	MSigDB-GO	HPO
REGULATION_OF_NUCLEOBASENUCLEOSIDENUCLEOTIDE_AND_NUCLEIC_ACID_METABOLIC_PROCESS	Abnormal axial skeleton morphology	MSigDB-GO	HPO
TRANSCRIPTION_FROM_RNA_POLYMERASE_II_PROMOTER	Abnormal axial skeleton morphology	MSigDB-GO	HPO
RESPONSE_TO_DNA_DAMAGE_STIMULUS	Abnormal axial skeleton morphology	MSigDB-GO	HPO
REGULATION_OF_TRANSCRIPTION	Abnormal axial skeleton morphology	MSigDB-GO	HPO
HYDROLASE_ACTIVITY_ACTING_ON_ACID_ANHYDRIDES	Abnormal axial skeleton morphology	MSigDB-GO	HPO
IDENTICAL_PROTEIN_BINDING	Abnormal axial skeleton morphology	MSigDB-GO	HPO
HELICASE_ACTIVITY	Abnormal axial skeleton morphology	MSigDB-GO	HPO
NUCLEOSIDE_TRIPHOSPHATASE_ACTIVITY	Abnormal axial skeleton morphology	MSigDB-GO	HPO
TRANSCRIPTION_FACTOR_BINDING	Abnormal axial skeleton morphology	MSigDB-GO	HPO
PYROPHOSPHATASE_ACTIVITY	Abnormal axial skeleton morphology	MSigDB-GO	HPO
DNA_BINDING	Abnormal axial skeleton morphology	MSigDB-GO	HPO
V$ELK1_02	Abnormal axial skeleton morphology	MSigDB-motif	HPO
V$ATF4_Q2	Abnormal axial skeleton morphology	MSigDB-motif	HPO
GGGYGTGNY_UNKNOWN	Abnormal axial skeleton morphology	MSigDB-motif	HPO
CTTGTAT,MIR-381	Abnormal axial skeleton morphology	MSigDB-motif	HPO
SCGGAAGY_V$ELK1_02	Abnormal axial skeleton morphology	MSigDB-motif	HPO
MGGAAGTG_V$GABP_B	Abnormal axial skeleton morphology	MSigDB-motif	HPO
GGGAGGRR_V$MAZ_Q6	Abnormal axial skeleton morphology	MSigDB-motif	HPO
CACGTG_V$MYC_Q2	Abnormal axial skeleton morphology	MSigDB-motif	HPO
TGGAAA_V$NFAT_Q4_01	Abnormal axial skeleton morphology	MSigDB-motif	HPO
RCGCANGCGY_V$NRF1_Q6	Abnormal axial skeleton morphology	MSigDB-motif	HPO
GGGTGGRR_V$PAX4_03	Abnormal axial skeleton morphology	MSigDB-motif	HPO
GGGCGGR_V$SP1_Q6	Abnormal axial skeleton morphology	MSigDB-motif	HPO
KEGG_SPLICEOSOME	Abnormal axial skeleton morphology	MSigDB-curated	HPO
KEGG_PROTEASOME	Abnormal axial skeleton morphology	MSigDB-curated	HPO
BIOCARTA_PROTEASOME_PATHWAY	Abnormal axial skeleton morphology	MSigDB-curated	HPO
REACTOME_SIGNALING_BY_WNT	Abnormal axial skeleton morphology	MSigDB-curated	HPO
REACTOME_CROSS_PRESENTATION_OF_SOLUBLE_EXOGENOUS_ANTIGENS_ENDOSOMES	Abnormal axial skeleton morphology	MSigDB-curated	HPO
REACTOME_ANTIGEN_PROCESSING_CROSS_PRESENTATION	Abnormal axial skeleton morphology	MSigDB-curated	HPO
REACTOME_ER_PHAGOSOME_PATHWAY	Abnormal axial skeleton morphology	MSigDB-curated	HPO
REACTOME_CELL_CYCLE	Abnormal axial skeleton morphology	MSigDB-curated	HPO
REACTOME_ORC1_REMOVAL_FROM_CHROMATIN	Abnormal axial skeleton morphology	MSigDB-curated	HPO
REACTOME_DOWNSTREAM_SIGNALING_EVENTS_OF_B_CELL_RECEPTOR_BCR	Abnormal axial skeleton morphology	MSigDB-curated	HPO
REACTOME_ACTIVATION_OF_NF_KAPPAB_IN_B_CELLS	Abnormal axial skeleton morphology	MSigDB-curated	HPO
REACTOME_SIGNALING_BY_THE_B_CELL_RECEPTOR_BCR	Abnormal axial skeleton morphology	MSigDB-curated	HPO
REACTOME_CDK_MEDIATED_PHOSPHORYLATION_AND_REMOVAL_OF_CDC6	Abnormal axial skeleton morphology	MSigDB-curated	HPO
REACTOME_REGULATION_OF_ORNITHINE_DECARBOXYLASE_ODC	Abnormal axial skeleton morphology	MSigDB-curated	HPO
REACTOME_REGULATION_OF_APOPTOSIS	Abnormal axial skeleton morphology	MSigDB-curated	HPO
REACTOME_CELL_CYCLE_MITOTIC	Abnormal axial skeleton morphology	MSigDB-curated	HPO
REACTOME_CELL_CYCLE_CHECKPOINTS	Abnormal axial skeleton morphology	MSigDB-curated	HPO
REACTOME_CYCLIN_E_ASSOCIATED_EVENTS_DURING_G1_S_TRANSITION_	Abnormal axial skeleton morphology	MSigDB-curated	HPO
REACTOME_P53_DEPENDENT_G1_DNA_DAMAGE_RESPONSE	Abnormal axial skeleton morphology	MSigDB-curated	HPO
REACTOME_MRNA_PROCESSING	Abnormal axial skeleton morphology	MSigDB-curated	HPO
REACTOME_M_G1_TRANSITION	Abnormal axial skeleton morphology	MSigDB-curated	HPO
REACTOME_G1_S_TRANSITION	Abnormal axial skeleton morphology	MSigDB-curated	HPO
REACTOME_CDT1_ASSOCIATION_WITH_THE_CDC6_ORC_ORIGIN_COMPLEX	Abnormal axial skeleton morphology	MSigDB-curated	HPO
REACTOME_SYNTHESIS_OF_DNA	Abnormal axial skeleton morphology	MSigDB-curated	HPO
REACTOME_AUTODEGRADATION_OF_THE_E3_UBIQUITIN_LIGASE_COP1	Abnormal axial skeleton morphology	MSigDB-curated	HPO
REACTOME_MITOTIC_G1_G1_S_PHASES	Abnormal axial skeleton morphology	MSigDB-curated	HPO
REACTOME_REGULATION_OF_MITOTIC_CELL_CYCLE	Abnormal axial skeleton morphology	MSigDB-curated	HPO
REACTOME_MITOTIC_M_M_G1_PHASES	Abnormal axial skeleton morphology	MSigDB-curated	HPO
REACTOME_DNA_REPAIR	Abnormal axial skeleton morphology	MSigDB-curated	HPO
REACTOME_CHROMOSOME_MAINTENANCE	Abnormal axial skeleton morphology	MSigDB-curated	HPO
REACTOME_ASSEMBLY_OF_THE_PRE_REPLICATIVE_COMPLEX	Abnormal axial skeleton morphology	MSigDB-curated	HPO
REACTOME_REGULATION_OF_MRNA_STABILITY_BY_PROTEINS_THAT_BIND_AU_RICH_ELEMENTS	Abnormal axial skeleton morphology	MSigDB-curated	HPO
REACTOME_DESTABILIZATION_OF_MRNA_BY_AUF1_HNRNP_D0	Abnormal axial skeleton morphology	MSigDB-curated	HPO
REACTOME_DNA_REPLICATION	Abnormal axial skeleton morphology	MSigDB-curated	HPO
REACTOME_APOPTOSIS	Abnormal axial skeleton morphology	MSigDB-curated	HPO
REACTOME_HIV_INFECTION	Abnormal axial skeleton morphology	MSigDB-curated	HPO
REACTOME_HOST_INTERACTIONS_OF_HIV_FACTORS	Abnormal axial skeleton morphology	MSigDB-curated	HPO
REACTOME_APC_C_CDH1_MEDIATED_DEGRADATION_OF_CDC20_AND_OTHER_APC_C_CDH1_TARGETED_PROTEINS_IN_LATE_MITOSIS_EARLY_G1	Abnormal axial skeleton morphology	MSigDB-curated	HPO
REACTOME_APC_C_CDC20_MEDIATED_DEGRADATION_OF_MITOTIC_PROTEINS	Abnormal axial skeleton morphology	MSigDB-curated	HPO
REACTOME_AUTODEGRADATION_OF_CDH1_BY_CDH1_APC_C	Abnormal axial skeleton morphology	MSigDB-curated	HPO
REACTOME_SCF_BETA_TRCP_MEDIATED_DEGRADATION_OF_EMI1	Abnormal axial skeleton morphology	MSigDB-curated	HPO
REACTOME_IMMUNE_SYSTEM	Abnormal axial skeleton morphology	MSigDB-curated	HPO
REACTOME_ADAPTIVE_IMMUNE_SYSTEM	Abnormal axial skeleton morphology	MSigDB-curated	HPO
REACTOME_CLASS_I_MHC_MEDIATED_ANTIGEN_PROCESSING_PRESENTATION	Abnormal axial skeleton morphology	MSigDB-curated	HPO
REACTOME_ANTIGEN_PROCESSING_UBIQUITINATION_PROTEASOME_DEGRADATION	Abnormal axial skeleton morphology	MSigDB-curated	HPO
REACTOME_TELOMERE_MAINTENANCE	Abnormal axial skeleton morphology	MSigDB-curated	HPO
REACTOME_EXTENSION_OF_TELOMERES	Abnormal axial skeleton morphology	MSigDB-curated	HPO
REACTOME_S_PHASE	Abnormal axial skeleton morphology	MSigDB-curated	HPO
REACTOME_SCFSKP2_MEDIATED_DEGRADATION_OF_P27_P21	Abnormal axial skeleton morphology	MSigDB-curated	HPO
REACTOME_VIF_MEDIATED_DEGRADATION_OF_APOBEC3G	Abnormal axial skeleton morphology	MSigDB-curated	HPO
PARENT_MTOR_SIGNALING_UP	Abnormal axial skeleton morphology	MSigDB-curated	HPO
NAKAMURA_TUMOR_ZONE_PERIPHERAL_VS_CENTRAL_UP	Abnormal axial skeleton morphology	MSigDB-curated	HPO
LIU_SOX4_TARGETS_DN	Abnormal axial skeleton morphology	MSigDB-curated	HPO
GARY_CD5_TARGETS_DN	Abnormal axial skeleton morphology	MSigDB-curated	HPO
DIAZ_CHRONIC_MEYLOGENOUS_LEUKEMIA_UP	Abnormal axial skeleton morphology	MSigDB-curated	HPO
BORCZUK_MALIGNANT_MESOTHELIOMA_UP	Abnormal axial skeleton morphology	MSigDB-curated	HPO
OSMAN_BLADDER_CANCER_UP	Abnormal axial skeleton morphology	MSigDB-curated	HPO
KINSEY_TARGETS_OF_EWSR1_FLII_FUSION_UP	Abnormal axial skeleton morphology	MSigDB-curated	HPO
DODD_NASOPHARYNGEAL_CARCINOMA_DN	Abnormal axial skeleton morphology	MSigDB-curated	HPO
RODRIGUES_THYROID_CARCINOMA_ANAPLASTIC_UP	Abnormal axial skeleton morphology	MSigDB-curated	HPO
ENK_UV_RESPONSE_EPIDERMIS_UP	Abnormal axial skeleton morphology	MSigDB-curated	HPO
GRAESSMANN_APOPTOSIS_BY_DOXORUBICIN_DN	Abnormal axial skeleton morphology	MSigDB-curated	HPO
GRAESSMANN_RESPONSE_TO_MC_AND_DOXORUBICIN_DN	Abnormal axial skeleton morphology	MSigDB-curated	HPO
BARIS_THYROID_CANCER_DN	Abnormal axial skeleton morphology	MSigDB-curated	HPO
HAMAI_APOPTOSIS_VIA_TRAIL_UP	Abnormal axial skeleton morphology	MSigDB-curated	HPO
LASTOWSKA_NEUROBLASTOMA_COPY_NUMBER_DN	Abnormal axial skeleton morphology	MSigDB-curated	HPO
PATIL_LIVER_CANCER	Abnormal axial skeleton morphology	MSigDB-curated	HPO
MARTORIATI_MDM4_TARGETS_FETAL_LIVER_DN	Abnormal axial skeleton morphology	MSigDB-curated	HPO
SPIELMAN_LYMPHOBLAST_EUROPEAN_VS_ASIAN_DN	Abnormal axial skeleton morphology	MSigDB-curated	HPO
PUJANA_BREAST_CANCER_LIT_INT_NETWORK	Abnormal axial skeleton morphology	MSigDB-curated	HPO
PUJANA_BRCA1_PCC_NETWORK	Abnormal axial skeleton morphology	MSigDB-curated	HPO
PUJANA_BRCA2_PCC_NETWORK	Abnormal axial skeleton morphology	MSigDB-curated	HPO
PUJANA_ATM_PCC_NETWORK	Abnormal axial skeleton morphology	MSigDB-curated	HPO
PUJANA_CHEK2_PCC_NETWORK	Abnormal axial skeleton morphology	MSigDB-curated	HPO
LOPEZ_MBD_TARGETS	Abnormal axial skeleton morphology	MSigDB-curated	HPO
WEI_MYCN_TARGETS_WITH_E_BOX	Abnormal axial skeleton morphology	MSigDB-curated	HPO
RICKMAN_METASTASIS_UP	Abnormal axial skeleton morphology	MSigDB-curated	HPO
BENPORATH_NANOG_TARGETS	Abnormal axial skeleton morphology	MSigDB-curated	HPO
BENPORATH_MYC_MAX_TARGETS	Abnormal axial skeleton morphology	MSigDB-curated	HPO
BENPORATH_CYCLING_GENES	Abnormal axial skeleton morphology	MSigDB-curated	HPO
STARK_PREFRONTAL_CORTEX_22Q11_DELETION_DN	Abnormal axial skeleton morphology	MSigDB-curated	HPO
SHEN_SMARCA2_TARGETS_UP	Abnormal axial skeleton morphology	MSigDB-curated	HPO
KAUFFMANN_DNA_REPAIR_GENES	Abnormal axial skeleton morphology	MSigDB-curated	HPO
BASSO_B_LYMPHOCYTE_NETWORK	Abnormal axial skeleton morphology	MSigDB-curated	HPO
MANALO_HYPOXIA_DN	Abnormal axial skeleton morphology	MSigDB-curated	HPO
BYSTRYKH_HEMATOPOIESIS_STEM_CELL_QTL_TRANS	Abnormal axial skeleton morphology	MSigDB-curated	HPO
PENG_GLUTAMINE_DEPRIVATION_DN	Abnormal axial skeleton morphology	MSigDB-curated	HPO
REN_ALVEOLAR_RHABDOMYOSARCOMA_DN	Abnormal axial skeleton morphology	MSigDB-curated	HPO
BLALOCK_ALZHEIMERS_DISEASE_DN	Abnormal axial skeleton morphology	MSigDB-curated	HPO
BLALOCK_ALZHEIMERS_DISEASE_UP	Abnormal axial skeleton morphology	MSigDB-curated	HPO
MARTINEZ_RESPONSE_TO_TRABECTEDIN_DN	Abnormal axial skeleton morphology	MSigDB-curated	HPO
PELLICCIOTTA_HDAC_IN_ANTIGEN_PRESENTATION_UP	Abnormal axial skeleton morphology	MSigDB-curated	HPO
PELLICCIOTTA_HDAC_IN_ANTIGEN_PRESENTATION_DN	Abnormal axial skeleton morphology	MSigDB-curated	HPO
MARSON_BOUND_BY_FOXP3_UNSTIMULATED	Abnormal axial skeleton morphology	MSigDB-curated	HPO
MARSON_BOUND_BY_E2F4_UNSTIMULATED	Abnormal axial skeleton morphology	MSigDB-curated	HPO
WONG_PROTEASOME_GENE_MODULE	Abnormal axial skeleton morphology	MSigDB-curated	HPO
ACEVEDO_LIVER_CANCER_UP	Abnormal axial skeleton morphology	MSigDB-curated	HPO
ACEVEDO_LIVER_TUMOR_VS_NORMAL_ADJACENT_TISSUE_UP	Abnormal axial skeleton morphology	MSigDB-curated	HPO
MUELLER_PLURINET	Abnormal axial skeleton morphology	MSigDB-curated	HPO
ZHANG_TLX_TARGETS_36HR_DN	Abnormal axial skeleton morphology	MSigDB-curated	HPO
MILI_PSEUDOPODIA_HAPTOTAXIS_UP	Abnormal axial skeleton morphology	MSigDB-curated	HPO
ROME_INSULIN_TARGETS_IN_MUSCLE_UP	Abnormal axial skeleton morphology	MSigDB-curated	HPO
CAIRO_HEPATOBLASTOMA_CLASSES_UP	Abnormal axial skeleton morphology	MSigDB-curated	HPO
DANG_BOUND_BY_MYC	Abnormal axial skeleton morphology	MSigDB-curated	HPO
PILON_KLF1_TARGETS_DN	Abnormal axial skeleton morphology	MSigDB-curated	HPO
JOHNSTONE_PARVB_TARGETS_3_DN	Abnormal axial skeleton morphology	MSigDB-curated	HPO
BRUINS_UVC_RESPONSE_LATE	Abnormal axial skeleton morphology	MSigDB-curated	HPO
LEE_BMP2_TARGETS_DN	Abnormal axial skeleton morphology	MSigDB-curated	HPO
FEVR_CTNNB1_TARGETS_DN	Abnormal axial skeleton morphology	MSigDB-curated	HPO
GOBERT_OLIGODENDROCYTE_DIFFERENTIATION_UP	Abnormal axial skeleton morphology	MSigDB-curated	HPO
BIOPOLYMER_METABOLIC_PROCESS	Abnormal electroretinogram	MSigDB-GO	HPO
NUCLEOBASENUCLEOSIDENUCLEOTIDE_AND_NUCLEIC_ACID_METABOLIC_PROCESS	Abnormal electroretinogram	MSigDB-GO	HPO
RESPONSE_TO_ENDOGENOUS_STIMULUS	Abnormal electroretinogram	MSigDB-GO	HPO
REGULATION_OF_TRANSCRIPTION_FROM_RNA_POLYMERASE_II_PROMOTER	Abnormal electroretinogram	MSigDB-GO	HPO
TRANSCRIPTION	Abnormal electroretinogram	MSigDB-GO	HPO
HELICASE_ACTIVITY	Abnormal electroretinogram	MSigDB-GO	HPO
SCGGAAGY_V$ELK1_02	Abnormal electroretinogram	MSigDB-motif	HPO
MGGAAGTG_V$GABP_B	Abnormal electroretinogram	MSigDB-motif	HPO
GGGAGGRR_V$MAZ_Q6	Abnormal electroretinogram	MSigDB-motif	HPO
GGGCGGR_V$SP1_Q6	Abnormal electroretinogram	MSigDB-motif	HPO
REACTOME_CELL_CYCLE	Abnormal electroretinogram	MSigDB-curated	HPO
GARY_CD5_TARGETS_DN	Abnormal electroretinogram	MSigDB-curated	HPO
DIAZ_CHRONIC_MEYLOGENOUS_LEUKEMIA_UP	Abnormal electroretinogram	MSigDB-curated	HPO
KINSEY_TARGETS_OF_EWSR1_FLII_FUSION_UP	Abnormal electroretinogram	MSigDB-curated	HPO
RODRIGUES_THYROID_CARCINOMA_ANAPLASTIC_UP	Abnormal electroretinogram	MSigDB-curated	HPO
GRAESSMANN_APOPTOSIS_BY_DOXORUBICIN_DN	Abnormal electroretinogram	MSigDB-curated	HPO
PUJANA_BRCA1_PCC_NETWORK	Abnormal electroretinogram	MSigDB-curated	HPO
LOPEZ_MBD_TARGETS	Abnormal electroretinogram	MSigDB-curated	HPO
BASSO_B_LYMPHOCYTE_NETWORK	Abnormal electroretinogram	MSigDB-curated	HPO
PENG_GLUTAMINE_DEPRIVATION_DN	Abnormal electroretinogram	MSigDB-curated	HPO
PILON_KLF1_TARGETS_DN	Abnormal electroretinogram	MSigDB-curated	HPO
Abnormality of head or neck	Abnormal external genitalia	HPO	HPO
Abnormality of nervous system morphology	Abnormal external genitalia	HPO	HPO
Abnormality of the head	Abnormal external genitalia	HPO	HPO
Abnormality of the skeletal system	Abnormal external genitalia	HPO	HPO
NUCLEOPLASM	Abnormal external genitalia	MSigDB-GO	HPO
ORGANELLE_PART	Abnormal external genitalia	MSigDB-GO	HPO
NUCLEAR_PART	Abnormal external genitalia	MSigDB-GO	HPO
CYTOPLASM	Abnormal external genitalia	MSigDB-GO	HPO
ORGANELLE_LUMEN	Abnormal external genitalia	MSigDB-GO	HPO
NUCLEUS	Abnormal external genitalia	MSigDB-GO	HPO
INTRACELLULAR_ORGANELLE_PART	Abnormal external genitalia	MSigDB-GO	HPO
MACROMOLECULAR_COMPLEX	Abnormal external genitalia	MSigDB-GO	HPO
PROTEIN_COMPLEX	Abnormal external genitalia	MSigDB-GO	HPO
RNA_METABOLIC_PROCESS	Abnormal external genitalia	MSigDB-GO	HPO
DNA_REPAIR	Abnormal external genitalia	MSigDB-GO	HPO
BIOPOLYMER_METABOLIC_PROCESS	Abnormal external genitalia	MSigDB-GO	HPO
MACROMOLECULAR_COMPLEX_ASSEMBLY	Abnormal external genitalia	MSigDB-GO	HPO
SIGNAL_TRANSDUCTION	Abnormal external genitalia	MSigDB-GO	HPO
NUCLEOBASENUCLEOSIDENUCLEOTIDE_AND_NUCLEIC_ACID_METABOLIC_PROCESS	Abnormal external genitalia	MSigDB-GO	HPO
RESPONSE_TO_ENDOGENOUS_STIMULUS	Abnormal external genitalia	MSigDB-GO	HPO
TRANSCRIPTION_DNA_DEPENDENT	Abnormal external genitalia	MSigDB-GO	HPO
RNA_BIOSYNTHETIC_PROCESS	Abnormal external genitalia	MSigDB-GO	HPO
REGULATION_OF_TRANSCRIPTION_FROM_RNA_POLYMERASE_II_PROMOTER	Abnormal external genitalia	MSigDB-GO	HPO
REGULATION_OF_CELLULAR_METABOLIC_PROCESS	Abnormal external genitalia	MSigDB-GO	HPO
REGULATION_OF_GENE_EXPRESSION	Abnormal external genitalia	MSigDB-GO	HPO
CELLULAR_COMPONENT_ASSEMBLY	Abnormal external genitalia	MSigDB-GO	HPO
REGULATION_OF_TRANSCRIPTIONDNA_DEPENDENT	Abnormal external genitalia	MSigDB-GO	HPO
TRANSCRIPTION	Abnormal external genitalia	MSigDB-GO	HPO
REGULATION_OF_METABOLIC_PROCESS	Abnormal external genitalia	MSigDB-GO	HPO
REGULATION_OF_NUCLEOBASENUCLEOSIDENUCLEOTIDE_AND_NUCLEIC_ACID_METABOLIC_PROCESS	Abnormal external genitalia	MSigDB-GO	HPO
REGULATION_OF_RNA_METABOLIC_PROCESS	Abnormal external genitalia	MSigDB-GO	HPO
TRANSCRIPTION_FROM_RNA_POLYMERASE_II_PROMOTER	Abnormal external genitalia	MSigDB-GO	HPO
RESPONSE_TO_DNA_DAMAGE_STIMULUS	Abnormal external genitalia	MSigDB-GO	HPO
REGULATION_OF_TRANSCRIPTION	Abnormal external genitalia	MSigDB-GO	HPO
HYDROLASE_ACTIVITY_ACTING_ON_ACID_ANHYDRIDES	Abnormal external genitalia	MSigDB-GO	HPO
HELICASE_ACTIVITY	Abnormal external genitalia	MSigDB-GO	HPO
NUCLEOSIDE_TRIPHOSPHATASE_ACTIVITY	Abnormal external genitalia	MSigDB-GO	HPO
TRANSCRIPTION_FACTOR_BINDING	Abnormal external genitalia	MSigDB-GO	HPO
DNA_BINDING	Abnormal external genitalia	MSigDB-GO	HPO
V$ATF4_Q2	Abnormal external genitalia	MSigDB-motif	HPO
SCGGAAGY_V$ELK1_02	Abnormal external genitalia	MSigDB-motif	HPO
MGGAAGTG_V$GABP_B	Abnormal external genitalia	MSigDB-motif	HPO
GGGAGGRR_V$MAZ_Q6	Abnormal external genitalia	MSigDB-motif	HPO
RCGCANGCGY_V$NRF1_Q6	Abnormal external genitalia	MSigDB-motif	HPO
GGGCGGR_V$SP1_Q6	Abnormal external genitalia	MSigDB-motif	HPO
REACTOME_CELL_CYCLE	Abnormal external genitalia	MSigDB-curated	HPO
REACTOME_CELL_CYCLE_MITOTIC	Abnormal external genitalia	MSigDB-curated	HPO
REACTOME_REGULATION_OF_MRNA_STABILITY_BY_PROTEINS_THAT_BIND_AU_RICH_ELEMENTS	Abnormal external genitalia	MSigDB-curated	HPO
REACTOME_DESTABILIZATION_OF_MRNA_BY_AUF1_HNRNP_D0	Abnormal external genitalia	MSigDB-curated	HPO
REACTOME_IMMUNE_SYSTEM	Abnormal external genitalia	MSigDB-curated	HPO
REACTOME_CLASS_I_MHC_MEDIATED_ANTIGEN_PROCESSING_PRESENTATION	Abnormal external genitalia	MSigDB-curated	HPO
REACTOME_ANTIGEN_PROCESSING_UBIQUITINATION_PROTEASOME_DEGRADATION	Abnormal external genitalia	MSigDB-curated	HPO
LIU_SOX4_TARGETS_DN	Abnormal external genitalia	MSigDB-curated	HPO
GARY_CD5_TARGETS_DN	Abnormal external genitalia	MSigDB-curated	HPO
DIAZ_CHRONIC_MEYLOGENOUS_LEUKEMIA_UP	Abnormal external genitalia	MSigDB-curated	HPO
BORCZUK_MALIGNANT_MESOTHELIOMA_UP	Abnormal external genitalia	MSigDB-curated	HPO
KINSEY_TARGETS_OF_EWSR1_FLII_FUSION_UP	Abnormal external genitalia	MSigDB-curated	HPO
DODD_NASOPHARYNGEAL_CARCINOMA_DN	Abnormal external genitalia	MSigDB-curated	HPO
RODRIGUES_THYROID_CARCINOMA_ANAPLASTIC_UP	Abnormal external genitalia	MSigDB-curated	HPO
GRAESSMANN_APOPTOSIS_BY_DOXORUBICIN_DN	Abnormal external genitalia	MSigDB-curated	HPO
LASTOWSKA_NEUROBLASTOMA_COPY_NUMBER_DN	Abnormal external genitalia	MSigDB-curated	HPO
SPIELMAN_LYMPHOBLAST_EUROPEAN_VS_ASIAN_DN	Abnormal external genitalia	MSigDB-curated	HPO
PUJANA_BRCA1_PCC_NETWORK	Abnormal external genitalia	MSigDB-curated	HPO
PUJANA_ATM_PCC_NETWORK	Abnormal external genitalia	MSigDB-curated	HPO
PUJANA_CHEK2_PCC_NETWORK	Abnormal external genitalia	MSigDB-curated	HPO
LOPEZ_MBD_TARGETS	Abnormal external genitalia	MSigDB-curated	HPO
WEI_MYCN_TARGETS_WITH_E_BOX	Abnormal external genitalia	MSigDB-curated	HPO
BENPORATH_NANOG_TARGETS	Abnormal external genitalia	MSigDB-curated	HPO
BASSO_B_LYMPHOCYTE_NETWORK	Abnormal external genitalia	MSigDB-curated	HPO
MANALO_HYPOXIA_DN	Abnormal external genitalia	MSigDB-curated	HPO
BYSTRYKH_HEMATOPOIESIS_STEM_CELL_QTL_TRANS	Abnormal external genitalia	MSigDB-curated	HPO
PENG_GLUTAMINE_DEPRIVATION_DN	Abnormal external genitalia	MSigDB-curated	HPO
BLALOCK_ALZHEIMERS_DISEASE_UP	Abnormal external genitalia	MSigDB-curated	HPO
MARTINEZ_RESPONSE_TO_TRABECTEDIN_DN	Abnormal external genitalia	MSigDB-curated	HPO
MARSON_BOUND_BY_E2F4_UNSTIMULATED	Abnormal external genitalia	MSigDB-curated	HPO
ACEVEDO_LIVER_CANCER_UP	Abnormal external genitalia	MSigDB-curated	HPO
CAIRO_HEPATOBLASTOMA_CLASSES_UP	Abnormal external genitalia	MSigDB-curated	HPO
DANG_BOUND_BY_MYC	Abnormal external genitalia	MSigDB-curated	HPO
PILON_KLF1_TARGETS_DN	Abnormal external genitalia	MSigDB-curated	HPO
JOHNSTONE_PARVB_TARGETS_3_DN	Abnormal external genitalia	MSigDB-curated	HPO
FEVR_CTNNB1_TARGETS_DN	Abnormal external genitalia	MSigDB-curated	HPO
GOBERT_OLIGODENDROCYTE_DIFFERENTIATION_UP	Abnormal external genitalia	MSigDB-curated	HPO
Abnormal peripheral nervous system morphology	Abnormal eye morphology	HPO	HPO
Abnormal pyramidal signs	Abnormal eye morphology	HPO	HPO
Abnormality of body weight	Abnormal eye morphology	HPO	HPO
Abnormality of connective tissue	Abnormal eye morphology	HPO	HPO
Abnormality of digit	Abnormal eye morphology	HPO	HPO
Abnormality of head or neck	Abnormal eye morphology	HPO	HPO
Abnormality of limbs	Abnormal eye morphology	HPO	HPO
Abnormality of nervous system morphology	Abnormal eye morphology	HPO	HPO
Abnormality of skeletal morphology	Abnormal eye morphology	HPO	HPO
Abnormality of skin adnexa	Abnormal eye morphology	HPO	HPO
Abnormality of skull size	Abnormal eye morphology	HPO	HPO
Abnormality of the head	Abnormal eye morphology	HPO	HPO
Abnormality of the integument	Abnormal eye morphology	HPO	HPO
Abnormality of the skeletal system	Abnormal eye morphology	HPO	HPO
Abnormality of the skull	Abnormal eye morphology	HPO	HPO
Abnormality of the vertebral column	Abnormal eye morphology	HPO	HPO
Aplasia/Hypoplasia involving the central nervous system	Abnormal eye morphology	HPO	HPO
Aplasia/Hypoplasia of the cerebrum	Abnormal eye morphology	HPO	HPO
Behavioral abnormality	Abnormal eye morphology	HPO	HPO
Hyperreflexia	Abnormal eye morphology	HPO	HPO
Morphological abnormality of the central nervous system	Abnormal eye morphology	HPO	HPO
Neurodevelopmental abnormality	Abnormal eye morphology	HPO	HPO
Photophobia	Abnormal eye morphology	HPO	HPO
Scoliosis	Abnormal eye morphology	HPO	HPO
Visual impairment	Abnormal eye morphology	HPO	HPO
NUCLEOPLASM	Abnormal eye morphology	MSigDB-GO	HPO
ORGANELLE_PART	Abnormal eye morphology	MSigDB-GO	HPO
CYTOPLASM	Abnormal eye morphology	MSigDB-GO	HPO
NUCLEUS	Abnormal eye morphology	MSigDB-GO	HPO
INTRACELLULAR_ORGANELLE_PART	Abnormal eye morphology	MSigDB-GO	HPO
MACROMOLECULAR_COMPLEX	Abnormal eye morphology	MSigDB-GO	HPO
PROTEIN_COMPLEX	Abnormal eye morphology	MSigDB-GO	HPO
DNA_METABOLIC_PROCESS	Abnormal eye morphology	MSigDB-GO	HPO
RNA_METABOLIC_PROCESS	Abnormal eye morphology	MSigDB-GO	HPO
DNA_REPAIR	Abnormal eye morphology	MSigDB-GO	HPO
BIOPOLYMER_METABOLIC_PROCESS	Abnormal eye morphology	MSigDB-GO	HPO
SIGNAL_TRANSDUCTION	Abnormal eye morphology	MSigDB-GO	HPO
NUCLEOBASENUCLEOSIDENUCLEOTIDE_AND_NUCLEIC_ACID_METABOLIC_PROCESS	Abnormal eye morphology	MSigDB-GO	HPO
RESPONSE_TO_ENDOGENOUS_STIMULUS	Abnormal eye morphology	MSigDB-GO	HPO
TRANSCRIPTION_DNA_DEPENDENT	Abnormal eye morphology	MSigDB-GO	HPO
RNA_BIOSYNTHETIC_PROCESS	Abnormal eye morphology	MSigDB-GO	HPO
REGULATION_OF_TRANSCRIPTION_FROM_RNA_POLYMERASE_II_PROMOTER	Abnormal eye morphology	MSigDB-GO	HPO
REGULATION_OF_CELLULAR_METABOLIC_PROCESS	Abnormal eye morphology	MSigDB-GO	HPO
REGULATION_OF_TRANSCRIPTIONDNA_DEPENDENT	Abnormal eye morphology	MSigDB-GO	HPO
DNA_REPLICATION	Abnormal eye morphology	MSigDB-GO	HPO
PROTEIN_METABOLIC_PROCESS	Abnormal eye morphology	MSigDB-GO	HPO
TRANSCRIPTION	Abnormal eye morphology	MSigDB-GO	HPO
REGULATION_OF_METABOLIC_PROCESS	Abnormal eye morphology	MSigDB-GO	HPO
REGULATION_OF_NUCLEOBASENUCLEOSIDENUCLEOTIDE_AND_NUCLEIC_ACID_METABOLIC_PROCESS	Abnormal eye morphology	MSigDB-GO	HPO
RESPONSE_TO_DNA_DAMAGE_STIMULUS	Abnormal eye morphology	MSigDB-GO	HPO
IDENTICAL_PROTEIN_BINDING	Abnormal eye morphology	MSigDB-GO	HPO
HELICASE_ACTIVITY	Abnormal eye morphology	MSigDB-GO	HPO
DNA_BINDING	Abnormal eye morphology	MSigDB-GO	HPO
V$ATF4_Q2	Abnormal eye morphology	MSigDB-motif	HPO
ATGTACA,MIR-493	Abnormal eye morphology	MSigDB-motif	HPO
SCGGAAGY_V$ELK1_02	Abnormal eye morphology	MSigDB-motif	HPO
MGGAAGTG_V$GABP_B	Abnormal eye morphology	MSigDB-motif	HPO
GGGAGGRR_V$MAZ_Q6	Abnormal eye morphology	MSigDB-motif	HPO
CACGTG_V$MYC_Q2	Abnormal eye morphology	MSigDB-motif	HPO
GATTGGY_V$NFY_Q6_01	Abnormal eye morphology	MSigDB-motif	HPO
RCGCANGCGY_V$NRF1_Q6	Abnormal eye morphology	MSigDB-motif	HPO
GGGTGGRR_V$PAX4_03	Abnormal eye morphology	MSigDB-motif	HPO
GGGCGGR_V$SP1_Q6	Abnormal eye morphology	MSigDB-motif	HPO
KEGG_SPLICEOSOME	Abnormal eye morphology	MSigDB-curated	HPO
REACTOME_TRANSCRIPTION_COUPLED_NER_TC_NER	Abnormal eye morphology	MSigDB-curated	HPO
REACTOME_DNA_REPAIR	Abnormal eye morphology	MSigDB-curated	HPO
REACTOME_REGULATION_OF_MRNA_STABILITY_BY_PROTEINS_THAT_BIND_AU_RICH_ELEMENTS	Abnormal eye morphology	MSigDB-curated	HPO
REACTOME_IMMUNE_SYSTEM	Abnormal eye morphology	MSigDB-curated	HPO
PARENT_MTOR_SIGNALING_UP	Abnormal eye morphology	MSigDB-curated	HPO
NAKAMURA_TUMOR_ZONE_PERIPHERAL_VS_CENTRAL_UP	Abnormal eye morphology	MSigDB-curated	HPO
LIU_SOX4_TARGETS_DN	Abnormal eye morphology	MSigDB-curated	HPO
DIAZ_CHRONIC_MEYLOGENOUS_LEUKEMIA_UP	Abnormal eye morphology	MSigDB-curated	HPO
KINSEY_TARGETS_OF_EWSR1_FLII_FUSION_UP	Abnormal eye morphology	MSigDB-curated	HPO
DODD_NASOPHARYNGEAL_CARCINOMA_DN	Abnormal eye morphology	MSigDB-curated	HPO
RODRIGUES_THYROID_CARCINOMA_ANAPLASTIC_UP	Abnormal eye morphology	MSigDB-curated	HPO
GRAESSMANN_APOPTOSIS_BY_DOXORUBICIN_DN	Abnormal eye morphology	MSigDB-curated	HPO
GRAESSMANN_RESPONSE_TO_MC_AND_DOXORUBICIN_DN	Abnormal eye morphology	MSigDB-curated	HPO
HAMAI_APOPTOSIS_VIA_TRAIL_UP	Abnormal eye morphology	MSigDB-curated	HPO
LASTOWSKA_NEUROBLASTOMA_COPY_NUMBER_DN	Abnormal eye morphology	MSigDB-curated	HPO
PATIL_LIVER_CANCER	Abnormal eye morphology	MSigDB-curated	HPO
MARTORIATI_MDM4_TARGETS_FETAL_LIVER_DN	Abnormal eye morphology	MSigDB-curated	HPO
SPIELMAN_LYMPHOBLAST_EUROPEAN_VS_ASIAN_DN	Abnormal eye morphology	MSigDB-curated	HPO
PUJANA_BRCA1_PCC_NETWORK	Abnormal eye morphology	MSigDB-curated	HPO
PUJANA_ATM_PCC_NETWORK	Abnormal eye morphology	MSigDB-curated	HPO
PUJANA_CHEK2_PCC_NETWORK	Abnormal eye morphology	MSigDB-curated	HPO
LOPEZ_MBD_TARGETS	Abnormal eye morphology	MSigDB-curated	HPO
WEI_MYCN_TARGETS_WITH_E_BOX	Abnormal eye morphology	MSigDB-curated	HPO
BENPORATH_NANOG_TARGETS	Abnormal eye morphology	MSigDB-curated	HPO
BENPORATH_MYC_MAX_TARGETS	Abnormal eye morphology	MSigDB-curated	HPO
BENPORATH_CYCLING_GENES	Abnormal eye morphology	MSigDB-curated	HPO
SHEN_SMARCA2_TARGETS_UP	Abnormal eye morphology	MSigDB-curated	HPO
KAUFFMANN_DNA_REPAIR_GENES	Abnormal eye morphology	MSigDB-curated	HPO
BASSO_B_LYMPHOCYTE_NETWORK	Abnormal eye morphology	MSigDB-curated	HPO
MANALO_HYPOXIA_DN	Abnormal eye morphology	MSigDB-curated	HPO
BYSTRYKH_HEMATOPOIESIS_STEM_CELL_QTL_TRANS	Abnormal eye morphology	MSigDB-curated	HPO
PENG_GLUTAMINE_DEPRIVATION_DN	Abnormal eye morphology	MSigDB-curated	HPO
BLALOCK_ALZHEIMERS_DISEASE_UP	Abnormal eye morphology	MSigDB-curated	HPO
MARTINEZ_RESPONSE_TO_TRABECTEDIN_DN	Abnormal eye morphology	MSigDB-curated	HPO
MARSON_BOUND_BY_E2F4_UNSTIMULATED	Abnormal eye morphology	MSigDB-curated	HPO
WONG_PROTEASOME_GENE_MODULE	Abnormal eye morphology	MSigDB-curated	HPO
ACEVEDO_LIVER_CANCER_UP	Abnormal eye morphology	MSigDB-curated	HPO
BLUM_RESPONSE_TO_SALIRASIB_UP	Abnormal eye morphology	MSigDB-curated	HPO
ZHANG_TLX_TARGETS_36HR_DN	Abnormal eye morphology	MSigDB-curated	HPO
CAIRO_HEPATOBLASTOMA_CLASSES_UP	Abnormal eye morphology	MSigDB-curated	HPO
DANG_BOUND_BY_MYC	Abnormal eye morphology	MSigDB-curated	HPO
PILON_KLF1_TARGETS_DN	Abnormal eye morphology	MSigDB-curated	HPO
JOHNSTONE_PARVB_TARGETS_3_DN	Abnormal eye morphology	MSigDB-curated	HPO
FEVR_CTNNB1_TARGETS_DN	Abnormal eye morphology	MSigDB-curated	HPO
GOBERT_OLIGODENDROCYTE_DIFFERENTIATION_UP	Abnormal eye morphology	MSigDB-curated	HPO
Abnormal pyramidal signs	Abnormal eye physiology	HPO	HPO
Abnormal retinal pigmentation	Abnormal eye physiology	HPO	HPO
Abnormality of digit	Abnormal eye physiology	HPO	HPO
Abnormality of finger	Abnormal eye physiology	HPO	HPO
Abnormality of head or neck	Abnormal eye physiology	HPO	HPO
Abnormality of limb bone	Abnormal eye physiology	HPO	HPO
Abnormality of limb bone morphology	Abnormal eye physiology	HPO	HPO
Abnormality of limbs	Abnormal eye physiology	HPO	HPO
Abnormality of phalanx of finger	Abnormal eye physiology	HPO	HPO
Abnormality of skin adnexa	Abnormal eye physiology	HPO	HPO
Abnormality of skull size	Abnormal eye physiology	HPO	HPO
Abnormality of the ear	Abnormal eye physiology	HPO	HPO
Abnormality of the hair	Abnormal eye physiology	HPO	HPO
Abnormality of the head	Abnormal eye physiology	HPO	HPO
Abnormality of the lens	Abnormal eye physiology	HPO	HPO
Abnormality of the nasal bridge	Abnormal eye physiology	HPO	HPO
Abnormality of the nose	Abnormal eye physiology	HPO	HPO
Abnormality of the ocular region	Abnormal eye physiology	HPO	HPO
Abnormality of the penis	Abnormal eye physiology	HPO	HPO
Abnormality of the periorbital region	Abnormal eye physiology	HPO	HPO
Abnormality of the retinal pigment epithelium	Abnormal eye physiology	HPO	HPO
Abnormality of the skeletal system	Abnormal eye physiology	HPO	HPO
Abnormality of the testis	Abnormal eye physiology	HPO	HPO
Abnormality of the upper limb	Abnormal eye physiology	HPO	HPO
Abnormality of the vertebral column	Abnormal eye physiology	HPO	HPO
Aplasia/Hypoplasia involving the central nervous system	Abnormal eye physiology	HPO	HPO
Aplasia/Hypoplasia of the cerebrum	Abnormal eye physiology	HPO	HPO
Cryptorchidism	Abnormal eye physiology	HPO	HPO
Functional abnormality of the inner ear	Abnormal eye physiology	HPO	HPO
Hearing abnormality	Abnormal eye physiology	HPO	HPO
Hearing impairment	Abnormal eye physiology	HPO	HPO
Hyperreflexia	Abnormal eye physiology	HPO	HPO
Morphological abnormality of the central nervous system	Abnormal eye physiology	HPO	HPO
Scoliosis	Abnormal eye physiology	HPO	HPO
Sensorineural hearing impairment	Abnormal eye physiology	HPO	HPO
Short stature	Abnormal eye physiology	HPO	HPO
Syndactyly	Abnormal eye physiology	HPO	HPO
NUCLEOPLASM	Abnormal eye physiology	MSigDB-GO	HPO
ORGANELLE_PART	Abnormal eye physiology	MSigDB-GO	HPO
NUCLEAR_PART	Abnormal eye physiology	MSigDB-GO	HPO
CYTOPLASM	Abnormal eye physiology	MSigDB-GO	HPO
ORGANELLE_LUMEN	Abnormal eye physiology	MSigDB-GO	HPO
NUCLEAR_LUMEN	Abnormal eye physiology	MSigDB-GO	HPO
NUCLEUS	Abnormal eye physiology	MSigDB-GO	HPO
MEMBRANE_ENCLOSED_LUMEN	Abnormal eye physiology	MSigDB-GO	HPO
INTRACELLULAR_ORGANELLE_PART	Abnormal eye physiology	MSigDB-GO	HPO
MACROMOLECULAR_COMPLEX	Abnormal eye physiology	MSigDB-GO	HPO
PROTEIN_COMPLEX	Abnormal eye physiology	MSigDB-GO	HPO
DNA_METABOLIC_PROCESS	Abnormal eye physiology	MSigDB-GO	HPO
RNA_METABOLIC_PROCESS	Abnormal eye physiology	MSigDB-GO	HPO
DNA_REPAIR	Abnormal eye physiology	MSigDB-GO	HPO
BIOPOLYMER_METABOLIC_PROCESS	Abnormal eye physiology	MSigDB-GO	HPO
MACROMOLECULAR_COMPLEX_ASSEMBLY	Abnormal eye physiology	MSigDB-GO	HPO
SIGNAL_TRANSDUCTION	Abnormal eye physiology	MSigDB-GO	HPO
NUCLEOBASENUCLEOSIDENUCLEOTIDE_AND_NUCLEIC_ACID_METABOLIC_PROCESS	Abnormal eye physiology	MSigDB-GO	HPO
RESPONSE_TO_ENDOGENOUS_STIMULUS	Abnormal eye physiology	MSigDB-GO	HPO
TRANSCRIPTION_DNA_DEPENDENT	Abnormal eye physiology	MSigDB-GO	HPO
RNA_BIOSYNTHETIC_PROCESS	Abnormal eye physiology	MSigDB-GO	HPO
REGULATION_OF_TRANSCRIPTION_FROM_RNA_POLYMERASE_II_PROMOTER	Abnormal eye physiology	MSigDB-GO	HPO
RIBONUCLEOPROTEIN_COMPLEX_BIOGENESIS_AND_ASSEMBLY	Abnormal eye physiology	MSigDB-GO	HPO
REGULATION_OF_CELLULAR_METABOLIC_PROCESS	Abnormal eye physiology	MSigDB-GO	HPO
REGULATION_OF_GENE_EXPRESSION	Abnormal eye physiology	MSigDB-GO	HPO
CELLULAR_COMPONENT_ASSEMBLY	Abnormal eye physiology	MSigDB-GO	HPO
REGULATION_OF_TRANSCRIPTIONDNA_DEPENDENT	Abnormal eye physiology	MSigDB-GO	HPO
DNA_REPLICATION	Abnormal eye physiology	MSigDB-GO	HPO
PROTEIN_METABOLIC_PROCESS	Abnormal eye physiology	MSigDB-GO	HPO
TRANSCRIPTION	Abnormal eye physiology	MSigDB-GO	HPO
REGULATION_OF_METABOLIC_PROCESS	Abnormal eye physiology	MSigDB-GO	HPO
REGULATION_OF_NUCLEOBASENUCLEOSIDENUCLEOTIDE_AND_NUCLEIC_ACID_METABOLIC_PROCESS	Abnormal eye physiology	MSigDB-GO	HPO
RESPONSE_TO_DNA_DAMAGE_STIMULUS	Abnormal eye physiology	MSigDB-GO	HPO
REGULATION_OF_TRANSCRIPTION	Abnormal eye physiology	MSigDB-GO	HPO
HYDROLASE_ACTIVITY_ACTING_ON_ACID_ANHYDRIDES	Abnormal eye physiology	MSigDB-GO	HPO
IDENTICAL_PROTEIN_BINDING	Abnormal eye physiology	MSigDB-GO	HPO
HELICASE_ACTIVITY	Abnormal eye physiology	MSigDB-GO	HPO
PYROPHOSPHATASE_ACTIVITY	Abnormal eye physiology	MSigDB-GO	HPO
DNA_BINDING	Abnormal eye physiology	MSigDB-GO	HPO
V$ELK1_02	Abnormal eye physiology	MSigDB-motif	HPO
V$ATF4_Q2	Abnormal eye physiology	MSigDB-motif	HPO
ATGTACA,MIR-493	Abnormal eye physiology	MSigDB-motif	HPO
SCGGAAGY_V$ELK1_02	Abnormal eye physiology	MSigDB-motif	HPO
MGGAAGTG_V$GABP_B	Abnormal eye physiology	MSigDB-motif	HPO
GGGAGGRR_V$MAZ_Q6	Abnormal eye physiology	MSigDB-motif	HPO
CACGTG_V$MYC_Q2	Abnormal eye physiology	MSigDB-motif	HPO
RCGCANGCGY_V$NRF1_Q6	Abnormal eye physiology	MSigDB-motif	HPO
GGGTGGRR_V$PAX4_03	Abnormal eye physiology	MSigDB-motif	HPO
GGGCGGR_V$SP1_Q6	Abnormal eye physiology	MSigDB-motif	HPO
KEGG_PURINE_METABOLISM	Abnormal eye physiology	MSigDB-curated	HPO
KEGG_RNA_DEGRADATION	Abnormal eye physiology	MSigDB-curated	HPO
KEGG_SPLICEOSOME	Abnormal eye physiology	MSigDB-curated	HPO
REACTOME_CELL_CYCLE	Abnormal eye physiology	MSigDB-curated	HPO
REACTOME_ORC1_REMOVAL_FROM_CHROMATIN	Abnormal eye physiology	MSigDB-curated	HPO
REACTOME_DOWNSTREAM_SIGNALING_EVENTS_OF_B_CELL_RECEPTOR_BCR	Abnormal eye physiology	MSigDB-curated	HPO
REACTOME_CELL_CYCLE_MITOTIC	Abnormal eye physiology	MSigDB-curated	HPO
REACTOME_CELL_CYCLE_CHECKPOINTS	Abnormal eye physiology	MSigDB-curated	HPO
REACTOME_TRANSCRIPTION_COUPLED_NER_TC_NER	Abnormal eye physiology	MSigDB-curated	HPO
REACTOME_M_G1_TRANSITION	Abnormal eye physiology	MSigDB-curated	HPO
REACTOME_G1_S_TRANSITION	Abnormal eye physiology	MSigDB-curated	HPO
REACTOME_NUCLEOTIDE_EXCISION_REPAIR	Abnormal eye physiology	MSigDB-curated	HPO
REACTOME_CDT1_ASSOCIATION_WITH_THE_CDC6_ORC_ORIGIN_COMPLEX	Abnormal eye physiology	MSigDB-curated	HPO
REACTOME_SYNTHESIS_OF_DNA	Abnormal eye physiology	MSigDB-curated	HPO
REACTOME_MITOTIC_G1_G1_S_PHASES	Abnormal eye physiology	MSigDB-curated	HPO
REACTOME_MITOTIC_M_M_G1_PHASES	Abnormal eye physiology	MSigDB-curated	HPO
REACTOME_DNA_REPAIR	Abnormal eye physiology	MSigDB-curated	HPO
REACTOME_CHROMOSOME_MAINTENANCE	Abnormal eye physiology	MSigDB-curated	HPO
REACTOME_ASSEMBLY_OF_THE_PRE_REPLICATIVE_COMPLEX	Abnormal eye physiology	MSigDB-curated	HPO
REACTOME_REGULATION_OF_MRNA_STABILITY_BY_PROTEINS_THAT_BIND_AU_RICH_ELEMENTS	Abnormal eye physiology	MSigDB-curated	HPO
REACTOME_DNA_REPLICATION	Abnormal eye physiology	MSigDB-curated	HPO
REACTOME_HIV_INFECTION	Abnormal eye physiology	MSigDB-curated	HPO
REACTOME_APC_C_CDH1_MEDIATED_DEGRADATION_OF_CDC20_AND_OTHER_APC_C_CDH1_TARGETED_PROTEINS_IN_LATE_MITOSIS_EARLY_G1	Abnormal eye physiology	MSigDB-curated	HPO
REACTOME_APC_C_CDC20_MEDIATED_DEGRADATION_OF_MITOTIC_PROTEINS	Abnormal eye physiology	MSigDB-curated	HPO
REACTOME_IMMUNE_SYSTEM	Abnormal eye physiology	MSigDB-curated	HPO
REACTOME_ADAPTIVE_IMMUNE_SYSTEM	Abnormal eye physiology	MSigDB-curated	HPO
REACTOME_CLASS_I_MHC_MEDIATED_ANTIGEN_PROCESSING_PRESENTATION	Abnormal eye physiology	MSigDB-curated	HPO
REACTOME_ANTIGEN_PROCESSING_UBIQUITINATION_PROTEASOME_DEGRADATION	Abnormal eye physiology	MSigDB-curated	HPO
REACTOME_TELOMERE_MAINTENANCE	Abnormal eye physiology	MSigDB-curated	HPO
REACTOME_EXTENSION_OF_TELOMERES	Abnormal eye physiology	MSigDB-curated	HPO
REACTOME_S_PHASE	Abnormal eye physiology	MSigDB-curated	HPO
PARENT_MTOR_SIGNALING_UP	Abnormal eye physiology	MSigDB-curated	HPO
NAKAMURA_TUMOR_ZONE_PERIPHERAL_VS_CENTRAL_UP	Abnormal eye physiology	MSigDB-curated	HPO
LIU_SOX4_TARGETS_DN	Abnormal eye physiology	MSigDB-curated	HPO
GARY_CD5_TARGETS_DN	Abnormal eye physiology	MSigDB-curated	HPO
DIAZ_CHRONIC_MEYLOGENOUS_LEUKEMIA_UP	Abnormal eye physiology	MSigDB-curated	HPO
BORCZUK_MALIGNANT_MESOTHELIOMA_UP	Abnormal eye physiology	MSigDB-curated	HPO
SENESE_HDAC1_TARGETS_UP	Abnormal eye physiology	MSigDB-curated	HPO
KINSEY_TARGETS_OF_EWSR1_FLII_FUSION_UP	Abnormal eye physiology	MSigDB-curated	HPO
DODD_NASOPHARYNGEAL_CARCINOMA_DN	Abnormal eye physiology	MSigDB-curated	HPO
RODRIGUES_THYROID_CARCINOMA_ANAPLASTIC_UP	Abnormal eye physiology	MSigDB-curated	HPO
GRAESSMANN_APOPTOSIS_BY_DOXORUBICIN_DN	Abnormal eye physiology	MSigDB-curated	HPO
GRAESSMANN_RESPONSE_TO_MC_AND_DOXORUBICIN_DN	Abnormal eye physiology	MSigDB-curated	HPO
HAMAI_APOPTOSIS_VIA_TRAIL_UP	Abnormal eye physiology	MSigDB-curated	HPO
LASTOWSKA_NEUROBLASTOMA_COPY_NUMBER_DN	Abnormal eye physiology	MSigDB-curated	HPO
PATIL_LIVER_CANCER	Abnormal eye physiology	MSigDB-curated	HPO
SPIELMAN_LYMPHOBLAST_EUROPEAN_VS_ASIAN_DN	Abnormal eye physiology	MSigDB-curated	HPO
PUJANA_BRCA1_PCC_NETWORK	Abnormal eye physiology	MSigDB-curated	HPO
PUJANA_ATM_PCC_NETWORK	Abnormal eye physiology	MSigDB-curated	HPO
PUJANA_CHEK2_PCC_NETWORK	Abnormal eye physiology	MSigDB-curated	HPO
LOPEZ_MBD_TARGETS	Abnormal eye physiology	MSigDB-curated	HPO
WEI_MYCN_TARGETS_WITH_E_BOX	Abnormal eye physiology	MSigDB-curated	HPO
BENPORATH_NANOG_TARGETS	Abnormal eye physiology	MSigDB-curated	HPO
BENPORATH_MYC_MAX_TARGETS	Abnormal eye physiology	MSigDB-curated	HPO
BENPORATH_CYCLING_GENES	Abnormal eye physiology	MSigDB-curated	HPO
SHEN_SMARCA2_TARGETS_UP	Abnormal eye physiology	MSigDB-curated	HPO
KAUFFMANN_DNA_REPAIR_GENES	Abnormal eye physiology	MSigDB-curated	HPO
BASSO_B_LYMPHOCYTE_NETWORK	Abnormal eye physiology	MSigDB-curated	HPO
PENG_LEUCINE_DEPRIVATION_DN	Abnormal eye physiology	MSigDB-curated	HPO
MANALO_HYPOXIA_DN	Abnormal eye physiology	MSigDB-curated	HPO
SCHUHMACHER_MYC_TARGETS_UP	Abnormal eye physiology	MSigDB-curated	HPO
BYSTRYKH_HEMATOPOIESIS_STEM_CELL_QTL_TRANS	Abnormal eye physiology	MSigDB-curated	HPO
PENG_GLUTAMINE_DEPRIVATION_DN	Abnormal eye physiology	MSigDB-curated	HPO
BLALOCK_ALZHEIMERS_DISEASE_UP	Abnormal eye physiology	MSigDB-curated	HPO
MARTINEZ_RESPONSE_TO_TRABECTEDIN_DN	Abnormal eye physiology	MSigDB-curated	HPO
ZHENG_BOUND_BY_FOXP3	Abnormal eye physiology	MSigDB-curated	HPO
MARSON_BOUND_BY_E2F4_UNSTIMULATED	Abnormal eye physiology	MSigDB-curated	HPO
WONG_PROTEASOME_GENE_MODULE	Abnormal eye physiology	MSigDB-curated	HPO
ACEVEDO_LIVER_CANCER_UP	Abnormal eye physiology	MSigDB-curated	HPO
ACEVEDO_LIVER_TUMOR_VS_NORMAL_ADJACENT_TISSUE_UP	Abnormal eye physiology	MSigDB-curated	HPO
MUELLER_PLURINET	Abnormal eye physiology	MSigDB-curated	HPO
ZHANG_TLX_TARGETS_36HR_DN	Abnormal eye physiology	MSigDB-curated	HPO
MILI_PSEUDOPODIA_HAPTOTAXIS_UP	Abnormal eye physiology	MSigDB-curated	HPO
CAIRO_HEPATOBLASTOMA_CLASSES_UP	Abnormal eye physiology	MSigDB-curated	HPO
DANG_BOUND_BY_MYC	Abnormal eye physiology	MSigDB-curated	HPO
PILON_KLF1_TARGETS_DN	Abnormal eye physiology	MSigDB-curated	HPO
JOHNSTONE_PARVB_TARGETS_3_DN	Abnormal eye physiology	MSigDB-curated	HPO
BRUINS_UVC_RESPONSE_LATE	Abnormal eye physiology	MSigDB-curated	HPO
LEE_BMP2_TARGETS_DN	Abnormal eye physiology	MSigDB-curated	HPO
FEVR_CTNNB1_TARGETS_DN	Abnormal eye physiology	MSigDB-curated	HPO
GOBERT_OLIGODENDROCYTE_DIFFERENTIATION_UP	Abnormal eye physiology	MSigDB-curated	HPO
Abnormal pyramidal signs	Abnormal genital system morphology	HPO	HPO
Abnormality of head or neck	Abnormal genital system morphology	HPO	HPO
Abnormality of limbs	Abnormal genital system morphology	HPO	HPO
Abnormality of skeletal morphology	Abnormal genital system morphology	HPO	HPO
Abnormality of the head	Abnormal genital system morphology	HPO	HPO
Abnormality of the skeletal system	Abnormal genital system morphology	HPO	HPO
Abnormality of the upper limb	Abnormal genital system morphology	HPO	HPO
Abnormality of the vertebral column	Abnormal genital system morphology	HPO	HPO
Morphological abnormality of the central nervous system	Abnormal genital system morphology	HPO	HPO
Neurodevelopmental abnormality	Abnormal genital system morphology	HPO	HPO
Scoliosis	Abnormal genital system morphology	HPO	HPO
NUCLEOPLASM	Abnormal genital system morphology	MSigDB-GO	HPO
ORGANELLE_PART	Abnormal genital system morphology	MSigDB-GO	HPO
NUCLEAR_PART	Abnormal genital system morphology	MSigDB-GO	HPO
CYTOPLASM	Abnormal genital system morphology	MSigDB-GO	HPO
ORGANELLE_LUMEN	Abnormal genital system morphology	MSigDB-GO	HPO
NUCLEAR_LUMEN	Abnormal genital system morphology	MSigDB-GO	HPO
NUCLEUS	Abnormal genital system morphology	MSigDB-GO	HPO
INTRACELLULAR_ORGANELLE_PART	Abnormal genital system morphology	MSigDB-GO	HPO
MACROMOLECULAR_COMPLEX	Abnormal genital system morphology	MSigDB-GO	HPO
PROTEIN_COMPLEX	Abnormal genital system morphology	MSigDB-GO	HPO
DNA_METABOLIC_PROCESS	Abnormal genital system morphology	MSigDB-GO	HPO
RNA_METABOLIC_PROCESS	Abnormal genital system morphology	MSigDB-GO	HPO
DNA_REPAIR	Abnormal genital system morphology	MSigDB-GO	HPO
BIOPOLYMER_METABOLIC_PROCESS	Abnormal genital system morphology	MSigDB-GO	HPO
MACROMOLECULAR_COMPLEX_ASSEMBLY	Abnormal genital system morphology	MSigDB-GO	HPO
SIGNAL_TRANSDUCTION	Abnormal genital system morphology	MSigDB-GO	HPO
NUCLEOBASENUCLEOSIDENUCLEOTIDE_AND_NUCLEIC_ACID_METABOLIC_PROCESS	Abnormal genital system morphology	MSigDB-GO	HPO
RESPONSE_TO_ENDOGENOUS_STIMULUS	Abnormal genital system morphology	MSigDB-GO	HPO
TRANSCRIPTION_DNA_DEPENDENT	Abnormal genital system morphology	MSigDB-GO	HPO
RNA_BIOSYNTHETIC_PROCESS	Abnormal genital system morphology	MSigDB-GO	HPO
REGULATION_OF_TRANSCRIPTION_FROM_RNA_POLYMERASE_II_PROMOTER	Abnormal genital system morphology	MSigDB-GO	HPO
RESPONSE_TO_STRESS	Abnormal genital system morphology	MSigDB-GO	HPO
REGULATION_OF_CELLULAR_METABOLIC_PROCESS	Abnormal genital system morphology	MSigDB-GO	HPO
REGULATION_OF_GENE_EXPRESSION	Abnormal genital system morphology	MSigDB-GO	HPO
CELLULAR_COMPONENT_ASSEMBLY	Abnormal genital system morphology	MSigDB-GO	HPO
REGULATION_OF_TRANSCRIPTIONDNA_DEPENDENT	Abnormal genital system morphology	MSigDB-GO	HPO
TRANSCRIPTION	Abnormal genital system morphology	MSigDB-GO	HPO
REGULATION_OF_METABOLIC_PROCESS	Abnormal genital system morphology	MSigDB-GO	HPO
REGULATION_OF_NUCLEOBASENUCLEOSIDENUCLEOTIDE_AND_NUCLEIC_ACID_METABOLIC_PROCESS	Abnormal genital system morphology	MSigDB-GO	HPO
REGULATION_OF_RNA_METABOLIC_PROCESS	Abnormal genital system morphology	MSigDB-GO	HPO
TRANSCRIPTION_FROM_RNA_POLYMERASE_II_PROMOTER	Abnormal genital system morphology	MSigDB-GO	HPO
HYDROLASE_ACTIVITY_ACTING_ON_ACID_ANHYDRIDES	Abnormal genital system morphology	MSigDB-GO	HPO
IDENTICAL_PROTEIN_BINDING	Abnormal genital system morphology	MSigDB-GO	HPO
HELICASE_ACTIVITY	Abnormal genital system morphology	MSigDB-GO	HPO
NUCLEOSIDE_TRIPHOSPHATASE_ACTIVITY	Abnormal genital system morphology	MSigDB-GO	HPO
PYROPHOSPHATASE_ACTIVITY	Abnormal genital system morphology	MSigDB-GO	HPO
DNA_BINDING	Abnormal genital system morphology	MSigDB-GO	HPO
V$ELK1_02	Abnormal genital system morphology	MSigDB-motif	HPO
V$ATF4_Q2	Abnormal genital system morphology	MSigDB-motif	HPO
SCGGAAGY_V$ELK1_02	Abnormal genital system morphology	MSigDB-motif	HPO
MGGAAGTG_V$GABP_B	Abnormal genital system morphology	MSigDB-motif	HPO
GGGAGGRR_V$MAZ_Q6	Abnormal genital system morphology	MSigDB-motif	HPO
CACGTG_V$MYC_Q2	Abnormal genital system morphology	MSigDB-motif	HPO
RCGCANGCGY_V$NRF1_Q6	Abnormal genital system morphology	MSigDB-motif	HPO
GGGTGGRR_V$PAX4_03	Abnormal genital system morphology	MSigDB-motif	HPO
GGGCGGR_V$SP1_Q6	Abnormal genital system morphology	MSigDB-motif	HPO
KEGG_RNA_DEGRADATION	Abnormal genital system morphology	MSigDB-curated	HPO
REACTOME_CELL_CYCLE	Abnormal genital system morphology	MSigDB-curated	HPO
REACTOME_CELL_CYCLE_MITOTIC	Abnormal genital system morphology	MSigDB-curated	HPO
REACTOME_CELL_CYCLE_CHECKPOINTS	Abnormal genital system morphology	MSigDB-curated	HPO
REACTOME_TRANSCRIPTION_COUPLED_NER_TC_NER	Abnormal genital system morphology	MSigDB-curated	HPO
REACTOME_MRNA_PROCESSING	Abnormal genital system morphology	MSigDB-curated	HPO
REACTOME_M_G1_TRANSITION	Abnormal genital system morphology	MSigDB-curated	HPO
REACTOME_G1_S_TRANSITION	Abnormal genital system morphology	MSigDB-curated	HPO
REACTOME_NUCLEOTIDE_EXCISION_REPAIR	Abnormal genital system morphology	MSigDB-curated	HPO
REACTOME_SYNTHESIS_OF_DNA	Abnormal genital system morphology	MSigDB-curated	HPO
REACTOME_MITOTIC_M_M_G1_PHASES	Abnormal genital system morphology	MSigDB-curated	HPO
REACTOME_DNA_REPAIR	Abnormal genital system morphology	MSigDB-curated	HPO
REACTOME_CHROMOSOME_MAINTENANCE	Abnormal genital system morphology	MSigDB-curated	HPO
REACTOME_REGULATION_OF_MRNA_STABILITY_BY_PROTEINS_THAT_BIND_AU_RICH_ELEMENTS	Abnormal genital system morphology	MSigDB-curated	HPO
REACTOME_DNA_REPLICATION	Abnormal genital system morphology	MSigDB-curated	HPO
REACTOME_HIV_INFECTION	Abnormal genital system morphology	MSigDB-curated	HPO
REACTOME_IMMUNE_SYSTEM	Abnormal genital system morphology	MSigDB-curated	HPO
REACTOME_TELOMERE_MAINTENANCE	Abnormal genital system morphology	MSigDB-curated	HPO
REACTOME_EXTENSION_OF_TELOMERES	Abnormal genital system morphology	MSigDB-curated	HPO
REACTOME_S_PHASE	Abnormal genital system morphology	MSigDB-curated	HPO
PARENT_MTOR_SIGNALING_UP	Abnormal genital system morphology	MSigDB-curated	HPO
LIU_SOX4_TARGETS_DN	Abnormal genital system morphology	MSigDB-curated	HPO
DIAZ_CHRONIC_MEYLOGENOUS_LEUKEMIA_UP	Abnormal genital system morphology	MSigDB-curated	HPO
BORCZUK_MALIGNANT_MESOTHELIOMA_UP	Abnormal genital system morphology	MSigDB-curated	HPO
KINSEY_TARGETS_OF_EWSR1_FLII_FUSION_UP	Abnormal genital system morphology	MSigDB-curated	HPO
DODD_NASOPHARYNGEAL_CARCINOMA_DN	Abnormal genital system morphology	MSigDB-curated	HPO
RODRIGUES_THYROID_CARCINOMA_ANAPLASTIC_UP	Abnormal genital system morphology	MSigDB-curated	HPO
GRAESSMANN_APOPTOSIS_BY_DOXORUBICIN_DN	Abnormal genital system morphology	MSigDB-curated	HPO
GRAESSMANN_RESPONSE_TO_MC_AND_DOXORUBICIN_DN	Abnormal genital system morphology	MSigDB-curated	HPO
LASTOWSKA_NEUROBLASTOMA_COPY_NUMBER_DN	Abnormal genital system morphology	MSigDB-curated	HPO
MARTORIATI_MDM4_TARGETS_FETAL_LIVER_DN	Abnormal genital system morphology	MSigDB-curated	HPO
SPIELMAN_LYMPHOBLAST_EUROPEAN_VS_ASIAN_DN	Abnormal genital system morphology	MSigDB-curated	HPO
PUJANA_BRCA1_PCC_NETWORK	Abnormal genital system morphology	MSigDB-curated	HPO
PUJANA_ATM_PCC_NETWORK	Abnormal genital system morphology	MSigDB-curated	HPO
PUJANA_CHEK2_PCC_NETWORK	Abnormal genital system morphology	MSigDB-curated	HPO
LOPEZ_MBD_TARGETS	Abnormal genital system morphology	MSigDB-curated	HPO
WEI_MYCN_TARGETS_WITH_E_BOX	Abnormal genital system morphology	MSigDB-curated	HPO
BENPORATH_NANOG_TARGETS	Abnormal genital system morphology	MSigDB-curated	HPO
BENPORATH_MYC_MAX_TARGETS	Abnormal genital system morphology	MSigDB-curated	HPO
BENPORATH_CYCLING_GENES	Abnormal genital system morphology	MSigDB-curated	HPO
SHEN_SMARCA2_TARGETS_UP	Abnormal genital system morphology	MSigDB-curated	HPO
KAUFFMANN_DNA_REPAIR_GENES	Abnormal genital system morphology	MSigDB-curated	HPO
BASSO_B_LYMPHOCYTE_NETWORK	Abnormal genital system morphology	MSigDB-curated	HPO
MANALO_HYPOXIA_DN	Abnormal genital system morphology	MSigDB-curated	HPO
BYSTRYKH_HEMATOPOIESIS_STEM_CELL_QTL_TRANS	Abnormal genital system morphology	MSigDB-curated	HPO
PENG_GLUTAMINE_DEPRIVATION_DN	Abnormal genital system morphology	MSigDB-curated	HPO
BLALOCK_ALZHEIMERS_DISEASE_UP	Abnormal genital system morphology	MSigDB-curated	HPO
MARTINEZ_RESPONSE_TO_TRABECTEDIN_DN	Abnormal genital system morphology	MSigDB-curated	HPO
MARSON_BOUND_BY_E2F4_UNSTIMULATED	Abnormal genital system morphology	MSigDB-curated	HPO
ACEVEDO_LIVER_CANCER_UP	Abnormal genital system morphology	MSigDB-curated	HPO
ACEVEDO_LIVER_TUMOR_VS_NORMAL_ADJACENT_TISSUE_UP	Abnormal genital system morphology	MSigDB-curated	HPO
TOYOTA_TARGETS_OF_MIR34B_AND_MIR34C	Abnormal genital system morphology	MSigDB-curated	HPO
BLUM_RESPONSE_TO_SALIRASIB_UP	Abnormal genital system morphology	MSigDB-curated	HPO
MUELLER_PLURINET	Abnormal genital system morphology	MSigDB-curated	HPO
ZHANG_TLX_TARGETS_36HR_DN	Abnormal genital system morphology	MSigDB-curated	HPO
ZHANG_TLX_TARGETS_60HR_DN	Abnormal genital system morphology	MSigDB-curated	HPO
CAIRO_HEPATOBLASTOMA_CLASSES_UP	Abnormal genital system morphology	MSigDB-curated	HPO
DANG_BOUND_BY_MYC	Abnormal genital system morphology	MSigDB-curated	HPO
PILON_KLF1_TARGETS_DN	Abnormal genital system morphology	MSigDB-curated	HPO
JOHNSTONE_PARVB_TARGETS_3_DN	Abnormal genital system morphology	MSigDB-curated	HPO
FEVR_CTNNB1_TARGETS_DN	Abnormal genital system morphology	MSigDB-curated	HPO
GOBERT_OLIGODENDROCYTE_DIFFERENTIATION_UP	Abnormal genital system morphology	MSigDB-curated	HPO
Abnormality of the skeletal system	Abnormal internal genitalia	HPO	HPO
NUCLEOPLASM	Abnormal internal genitalia	MSigDB-GO	HPO
ORGANELLE_PART	Abnormal internal genitalia	MSigDB-GO	HPO
CYTOPLASM	Abnormal internal genitalia	MSigDB-GO	HPO
INTRACELLULAR_ORGANELLE_PART	Abnormal internal genitalia	MSigDB-GO	HPO
MACROMOLECULAR_COMPLEX	Abnormal internal genitalia	MSigDB-GO	HPO
RNA_METABOLIC_PROCESS	Abnormal internal genitalia	MSigDB-GO	HPO
BIOPOLYMER_METABOLIC_PROCESS	Abnormal internal genitalia	MSigDB-GO	HPO
MACROMOLECULAR_COMPLEX_ASSEMBLY	Abnormal internal genitalia	MSigDB-GO	HPO
MRNA_PROCESSING_GO_0006397	Abnormal internal genitalia	MSigDB-GO	HPO
RNA_SPLICING	Abnormal internal genitalia	MSigDB-GO	HPO
TRANSCRIPTION_FROM_RNA_POLYMERASE_II_PROMOTER	Abnormal internal genitalia	MSigDB-GO	HPO
HYDROLASE_ACTIVITY_ACTING_ON_ACID_ANHYDRIDES	Abnormal internal genitalia	MSigDB-GO	HPO
HELICASE_ACTIVITY	Abnormal internal genitalia	MSigDB-GO	HPO
V$ATF4_Q2	Abnormal internal genitalia	MSigDB-motif	HPO
V$SREBP_Q3	Abnormal internal genitalia	MSigDB-motif	HPO
MGGAAGTG_V$GABP_B	Abnormal internal genitalia	MSigDB-motif	HPO
GGGAGGRR_V$MAZ_Q6	Abnormal internal genitalia	MSigDB-motif	HPO
RCGCANGCGY_V$NRF1_Q6	Abnormal internal genitalia	MSigDB-motif	HPO
GGGCGGR_V$SP1_Q6	Abnormal internal genitalia	MSigDB-motif	HPO
KEGG_SPLICEOSOME	Abnormal internal genitalia	MSigDB-curated	HPO
REACTOME_DIABETES_PATHWAYS	Abnormal internal genitalia	MSigDB-curated	HPO
REACTOME_IMMUNE_SYSTEM	Abnormal internal genitalia	MSigDB-curated	HPO
PARENT_MTOR_SIGNALING_UP	Abnormal internal genitalia	MSigDB-curated	HPO
DIAZ_CHRONIC_MEYLOGENOUS_LEUKEMIA_UP	Abnormal internal genitalia	MSigDB-curated	HPO
KINSEY_TARGETS_OF_EWSR1_FLII_FUSION_UP	Abnormal internal genitalia	MSigDB-curated	HPO
DODD_NASOPHARYNGEAL_CARCINOMA_DN	Abnormal internal genitalia	MSigDB-curated	HPO
LASTOWSKA_NEUROBLASTOMA_COPY_NUMBER_DN	Abnormal internal genitalia	MSigDB-curated	HPO
SPIELMAN_LYMPHOBLAST_EUROPEAN_VS_ASIAN_DN	Abnormal internal genitalia	MSigDB-curated	HPO
PUJANA_BRCA2_PCC_NETWORK	Abnormal internal genitalia	MSigDB-curated	HPO
SCHUHMACHER_MYC_TARGETS_UP	Abnormal internal genitalia	MSigDB-curated	HPO
BYSTRYKH_HEMATOPOIESIS_STEM_CELL_QTL_TRANS	Abnormal internal genitalia	MSigDB-curated	HPO
ACEVEDO_LIVER_CANCER_UP	Abnormal internal genitalia	MSigDB-curated	HPO
BLUM_RESPONSE_TO_SALIRASIB_UP	Abnormal internal genitalia	MSigDB-curated	HPO
DANG_BOUND_BY_MYC	Abnormal internal genitalia	MSigDB-curated	HPO
DUTERTRE_ESTRADIOL_RESPONSE_24HR_UP	Abnormal internal genitalia	MSigDB-curated	HPO
JOHNSTONE_PARVB_TARGETS_3_DN	Abnormal internal genitalia	MSigDB-curated	HPO
Abnormal pyramidal signs	Abnormal involuntary eye movements	HPO	HPO
Abnormality of connective tissue	Abnormal involuntary eye movements	HPO	HPO
Abnormality of limb bone morphology	Abnormal involuntary eye movements	HPO	HPO
Abnormality of limbs	Abnormal involuntary eye movements	HPO	HPO
Abnormality of skeletal morphology	Abnormal involuntary eye movements	HPO	HPO
Abnormality of skin adnexa	Abnormal involuntary eye movements	HPO	HPO
Abnormality of the hair	Abnormal involuntary eye movements	HPO	HPO
Abnormality of the skeletal system	Abnormal involuntary eye movements	HPO	HPO
Abnormality of the vertebral column	Abnormal involuntary eye movements	HPO	HPO
Aplasia/Hypoplasia of the cerebrum	Abnormal involuntary eye movements	HPO	HPO
NUCLEOPLASM	Abnormal involuntary eye movements	MSigDB-GO	HPO
ORGANELLE_PART	Abnormal involuntary eye movements	MSigDB-GO	HPO
NUCLEAR_PART	Abnormal involuntary eye movements	MSigDB-GO	HPO
CYTOPLASM	Abnormal involuntary eye movements	MSigDB-GO	HPO
NUCLEUS	Abnormal involuntary eye movements	MSigDB-GO	HPO
INTRACELLULAR_ORGANELLE_PART	Abnormal involuntary eye movements	MSigDB-GO	HPO
MACROMOLECULAR_COMPLEX	Abnormal involuntary eye movements	MSigDB-GO	HPO
PROTEIN_COMPLEX	Abnormal involuntary eye movements	MSigDB-GO	HPO
RNA_METABOLIC_PROCESS	Abnormal involuntary eye movements	MSigDB-GO	HPO
BIOPOLYMER_METABOLIC_PROCESS	Abnormal involuntary eye movements	MSigDB-GO	HPO
MACROMOLECULAR_COMPLEX_ASSEMBLY	Abnormal involuntary eye movements	MSigDB-GO	HPO
NUCLEOBASENUCLEOSIDENUCLEOTIDE_AND_NUCLEIC_ACID_METABOLIC_PROCESS	Abnormal involuntary eye movements	MSigDB-GO	HPO
TRANSCRIPTION_DNA_DEPENDENT	Abnormal involuntary eye movements	MSigDB-GO	HPO
RNA_BIOSYNTHETIC_PROCESS	Abnormal involuntary eye movements	MSigDB-GO	HPO
REGULATION_OF_TRANSCRIPTION_FROM_RNA_POLYMERASE_II_PROMOTER	Abnormal involuntary eye movements	MSigDB-GO	HPO
CELLULAR_COMPONENT_ASSEMBLY	Abnormal involuntary eye movements	MSigDB-GO	HPO
TRANSCRIPTION	Abnormal involuntary eye movements	MSigDB-GO	HPO
REGULATION_OF_METABOLIC_PROCESS	Abnormal involuntary eye movements	MSigDB-GO	HPO
HELICASE_ACTIVITY	Abnormal involuntary eye movements	MSigDB-GO	HPO
V$ATF4_Q2	Abnormal involuntary eye movements	MSigDB-motif	HPO
V$SREBP_Q3	Abnormal involuntary eye movements	MSigDB-motif	HPO
SCGGAAGY_V$ELK1_02	Abnormal involuntary eye movements	MSigDB-motif	HPO
MGGAAGTG_V$GABP_B	Abnormal involuntary eye movements	MSigDB-motif	HPO
GGGAGGRR_V$MAZ_Q6	Abnormal involuntary eye movements	MSigDB-motif	HPO
RCGCANGCGY_V$NRF1_Q6	Abnormal involuntary eye movements	MSigDB-motif	HPO
GGGCGGR_V$SP1_Q6	Abnormal involuntary eye movements	MSigDB-motif	HPO
REACTOME_CELL_CYCLE_CHECKPOINTS	Abnormal involuntary eye movements	MSigDB-curated	HPO
REACTOME_MITOTIC_G1_G1_S_PHASES	Abnormal involuntary eye movements	MSigDB-curated	HPO
REACTOME_REGULATION_OF_MRNA_STABILITY_BY_PROTEINS_THAT_BIND_AU_RICH_ELEMENTS	Abnormal involuntary eye movements	MSigDB-curated	HPO
REACTOME_IMMUNE_SYSTEM	Abnormal involuntary eye movements	MSigDB-curated	HPO
NAKAMURA_TUMOR_ZONE_PERIPHERAL_VS_CENTRAL_UP	Abnormal involuntary eye movements	MSigDB-curated	HPO
DIAZ_CHRONIC_MEYLOGENOUS_LEUKEMIA_UP	Abnormal involuntary eye movements	MSigDB-curated	HPO
KINSEY_TARGETS_OF_EWSR1_FLII_FUSION_UP	Abnormal involuntary eye movements	MSigDB-curated	HPO
DODD_NASOPHARYNGEAL_CARCINOMA_DN	Abnormal involuntary eye movements	MSigDB-curated	HPO
RODRIGUES_THYROID_CARCINOMA_ANAPLASTIC_UP	Abnormal involuntary eye movements	MSigDB-curated	HPO
GRAESSMANN_APOPTOSIS_BY_DOXORUBICIN_DN	Abnormal involuntary eye movements	MSigDB-curated	HPO
GRAESSMANN_RESPONSE_TO_MC_AND_DOXORUBICIN_DN	Abnormal involuntary eye movements	MSigDB-curated	HPO
HAMAI_APOPTOSIS_VIA_TRAIL_UP	Abnormal involuntary eye movements	MSigDB-curated	HPO
LASTOWSKA_NEUROBLASTOMA_COPY_NUMBER_DN	Abnormal involuntary eye movements	MSigDB-curated	HPO
PATIL_LIVER_CANCER	Abnormal involuntary eye movements	MSigDB-curated	HPO
SPIELMAN_LYMPHOBLAST_EUROPEAN_VS_ASIAN_DN	Abnormal involuntary eye movements	MSigDB-curated	HPO
PUJANA_BRCA1_PCC_NETWORK	Abnormal involuntary eye movements	MSigDB-curated	HPO
PUJANA_ATM_PCC_NETWORK	Abnormal involuntary eye movements	MSigDB-curated	HPO
PUJANA_CHEK2_PCC_NETWORK	Abnormal involuntary eye movements	MSigDB-curated	HPO
LOPEZ_MBD_TARGETS	Abnormal involuntary eye movements	MSigDB-curated	HPO
WEI_MYCN_TARGETS_WITH_E_BOX	Abnormal involuntary eye movements	MSigDB-curated	HPO
BENPORATH_NANOG_TARGETS	Abnormal involuntary eye movements	MSigDB-curated	HPO
STARK_PREFRONTAL_CORTEX_22Q11_DELETION_DN	Abnormal involuntary eye movements	MSigDB-curated	HPO
SHEN_SMARCA2_TARGETS_UP	Abnormal involuntary eye movements	MSigDB-curated	HPO
BASSO_B_LYMPHOCYTE_NETWORK	Abnormal involuntary eye movements	MSigDB-curated	HPO
MANALO_HYPOXIA_DN	Abnormal involuntary eye movements	MSigDB-curated	HPO
SCHUHMACHER_MYC_TARGETS_UP	Abnormal involuntary eye movements	MSigDB-curated	HPO
BYSTRYKH_HEMATOPOIESIS_STEM_CELL_QTL_TRANS	Abnormal involuntary eye movements	MSigDB-curated	HPO
MATSUDA_NATURAL_KILLER_DIFFERENTIATION	Abnormal involuntary eye movements	MSigDB-curated	HPO
BLALOCK_ALZHEIMERS_DISEASE_UP	Abnormal involuntary eye movements	MSigDB-curated	HPO
MARTINEZ_RESPONSE_TO_TRABECTEDIN_DN	Abnormal involuntary eye movements	MSigDB-curated	HPO
MARSON_BOUND_BY_E2F4_UNSTIMULATED	Abnormal involuntary eye movements	MSigDB-curated	HPO
WONG_PROTEASOME_GENE_MODULE	Abnormal involuntary eye movements	MSigDB-curated	HPO
ACEVEDO_LIVER_CANCER_UP	Abnormal involuntary eye movements	MSigDB-curated	HPO
ACEVEDO_LIVER_TUMOR_VS_NORMAL_ADJACENT_TISSUE_UP	Abnormal involuntary eye movements	MSigDB-curated	HPO
ZHANG_TLX_TARGETS_36HR_DN	Abnormal involuntary eye movements	MSigDB-curated	HPO
CAIRO_HEPATOBLASTOMA_CLASSES_UP	Abnormal involuntary eye movements	MSigDB-curated	HPO
DANG_BOUND_BY_MYC	Abnormal involuntary eye movements	MSigDB-curated	HPO
PILON_KLF1_TARGETS_DN	Abnormal involuntary eye movements	MSigDB-curated	HPO
JOHNSTONE_PARVB_TARGETS_3_DN	Abnormal involuntary eye movements	MSigDB-curated	HPO
FEVR_CTNNB1_TARGETS_DN	Abnormal involuntary eye movements	MSigDB-curated	HPO
Abnormality of brain morphology	Abnormal joint morphology	HPO	HPO
Abnormality of connective tissue	Abnormal joint morphology	HPO	HPO
Abnormality of forebrain morphology	Abnormal joint morphology	HPO	HPO
Abnormality of nervous system morphology	Abnormal joint morphology	HPO	HPO
Abnormality of nervous system physiology	Abnormal joint morphology	HPO	HPO
Abnormality of skeletal morphology	Abnormal joint morphology	HPO	HPO
Abnormality of skull size	Abnormal joint morphology	HPO	HPO
Abnormality of the endocrine system	Abnormal joint morphology	HPO	HPO
Abnormality of the integument	Abnormal joint morphology	HPO	HPO
Abnormality of the mandible	Abnormal joint morphology	HPO	HPO
Abnormality of the nervous system	Abnormal joint morphology	HPO	HPO
Abnormality of the ocular region	Abnormal joint morphology	HPO	HPO
Abnormality of the skeletal system	Abnormal joint morphology	HPO	HPO
Abnormality of the skull	Abnormal joint morphology	HPO	HPO
Abnormality of the teeth	Abnormal joint morphology	HPO	HPO
Aplasia/Hypoplasia involving the central nervous system	Abnormal joint morphology	HPO	HPO
Aplasia/Hypoplasia of the cerebrum	Abnormal joint morphology	HPO	HPO
Growth abnormality	Abnormal joint morphology	HPO	HPO
Hyperreflexia	Abnormal joint morphology	HPO	HPO
Intellectual disability	Abnormal joint morphology	HPO	HPO
Microcephaly	Abnormal joint morphology	HPO	HPO
Morphological abnormality of the central nervous system	Abnormal joint morphology	HPO	HPO
Optic atrophy	Abnormal joint morphology	HPO	HPO
Upper motor neuron dysfunction	Abnormal joint morphology	HPO	HPO
ORGANELLE_PART	Abnormal joint morphology	MSigDB-GO	HPO
CYTOPLASM	Abnormal joint morphology	MSigDB-GO	HPO
NUCLEUS	Abnormal joint morphology	MSigDB-GO	HPO
INTRACELLULAR_ORGANELLE_PART	Abnormal joint morphology	MSigDB-GO	HPO
MACROMOLECULAR_COMPLEX	Abnormal joint morphology	MSigDB-GO	HPO
PROTEIN_COMPLEX	Abnormal joint morphology	MSigDB-GO	HPO
RNA_METABOLIC_PROCESS	Abnormal joint morphology	MSigDB-GO	HPO
BIOPOLYMER_METABOLIC_PROCESS	Abnormal joint morphology	MSigDB-GO	HPO
SIGNAL_TRANSDUCTION	Abnormal joint morphology	MSigDB-GO	HPO
NUCLEOBASENUCLEOSIDENUCLEOTIDE_AND_NUCLEIC_ACID_METABOLIC_PROCESS	Abnormal joint morphology	MSigDB-GO	HPO
REGULATION_OF_TRANSCRIPTION_FROM_RNA_POLYMERASE_II_PROMOTER	Abnormal joint morphology	MSigDB-GO	HPO
RESPONSE_TO_STRESS	Abnormal joint morphology	MSigDB-GO	HPO
REGULATION_OF_CELLULAR_METABOLIC_PROCESS	Abnormal joint morphology	MSigDB-GO	HPO
REGULATION_OF_GENE_EXPRESSION	Abnormal joint morphology	MSigDB-GO	HPO
CELLULAR_PROTEIN_METABOLIC_PROCESS	Abnormal joint morphology	MSigDB-GO	HPO
MRNA_PROCESSING_GO_0006397	Abnormal joint morphology	MSigDB-GO	HPO
PROTEIN_METABOLIC_PROCESS	Abnormal joint morphology	MSigDB-GO	HPO
REGULATION_OF_METABOLIC_PROCESS	Abnormal joint morphology	MSigDB-GO	HPO
REGULATION_OF_NUCLEOBASENUCLEOSIDENUCLEOTIDE_AND_NUCLEIC_ACID_METABOLIC_PROCESS	Abnormal joint morphology	MSigDB-GO	HPO
MRNA_METABOLIC_PROCESS	Abnormal joint morphology	MSigDB-GO	HPO
HYDROLASE_ACTIVITY_ACTING_ON_ACID_ANHYDRIDES	Abnormal joint morphology	MSigDB-GO	HPO
PYROPHOSPHATASE_ACTIVITY	Abnormal joint morphology	MSigDB-GO	HPO
V$ELK1_02	Abnormal joint morphology	MSigDB-motif	HPO
CTTGTAT,MIR-381	Abnormal joint morphology	MSigDB-motif	HPO
TTGTTT_V$FOXO4_01	Abnormal joint morphology	MSigDB-motif	HPO
GGGAGGRR_V$MAZ_Q6	Abnormal joint morphology	MSigDB-motif	HPO
CACGTG_V$MYC_Q2	Abnormal joint morphology	MSigDB-motif	HPO
RCGCANGCGY_V$NRF1_Q6	Abnormal joint morphology	MSigDB-motif	HPO
GGGCGGR_V$SP1_Q6	Abnormal joint morphology	MSigDB-motif	HPO
REACTOME_DESTABILIZATION_OF_MRNA_BY_KSRP	Abnormal joint morphology	MSigDB-curated	HPO
REACTOME_IMMUNE_SYSTEM	Abnormal joint morphology	MSigDB-curated	HPO
REACTOME_ADAPTIVE_IMMUNE_SYSTEM	Abnormal joint morphology	MSigDB-curated	HPO
LIU_SOX4_TARGETS_DN	Abnormal joint morphology	MSigDB-curated	HPO
OSMAN_BLADDER_CANCER_UP	Abnormal joint morphology	MSigDB-curated	HPO
RODRIGUES_THYROID_CARCINOMA_ANAPLASTIC_UP	Abnormal joint morphology	MSigDB-curated	HPO
GRAESSMANN_APOPTOSIS_BY_DOXORUBICIN_DN	Abnormal joint morphology	MSigDB-curated	HPO
GRAESSMANN_RESPONSE_TO_MC_AND_DOXORUBICIN_DN	Abnormal joint morphology	MSigDB-curated	HPO
SCHLOSSER_SERUM_RESPONSE_DN	Abnormal joint morphology	MSigDB-curated	HPO
MARTORIATI_MDM4_TARGETS_FETAL_LIVER_DN	Abnormal joint morphology	MSigDB-curated	HPO
SPIELMAN_LYMPHOBLAST_EUROPEAN_VS_ASIAN_DN	Abnormal joint morphology	MSigDB-curated	HPO
NUYTTEN_EZH2_TARGETS_DN	Abnormal joint morphology	MSigDB-curated	HPO
LOPEZ_MBD_TARGETS	Abnormal joint morphology	MSigDB-curated	HPO
BENPORATH_NANOG_TARGETS	Abnormal joint morphology	MSigDB-curated	HPO
BENPORATH_MYC_MAX_TARGETS	Abnormal joint morphology	MSigDB-curated	HPO
SHEN_SMARCA2_TARGETS_UP	Abnormal joint morphology	MSigDB-curated	HPO
SCHUHMACHER_MYC_TARGETS_UP	Abnormal joint morphology	MSigDB-curated	HPO
BLALOCK_ALZHEIMERS_DISEASE_DN	Abnormal joint morphology	MSigDB-curated	HPO
KRIGE_RESPONSE_TO_TOSEDOSTAT_24HR_UP	Abnormal joint morphology	MSigDB-curated	HPO
ZHENG_BOUND_BY_FOXP3	Abnormal joint morphology	MSigDB-curated	HPO
MARSON_BOUND_BY_FOXP3_UNSTIMULATED	Abnormal joint morphology	MSigDB-curated	HPO
MARSON_BOUND_BY_E2F4_UNSTIMULATED	Abnormal joint morphology	MSigDB-curated	HPO
ACEVEDO_LIVER_TUMOR_VS_NORMAL_ADJACENT_TISSUE_UP	Abnormal joint morphology	MSigDB-curated	HPO
MITSIADES_RESPONSE_TO_APLIDIN_DN	Abnormal joint morphology	MSigDB-curated	HPO
BLUM_RESPONSE_TO_SALIRASIB_UP	Abnormal joint morphology	MSigDB-curated	HPO
ZHANG_TLX_TARGETS_36HR_DN	Abnormal joint morphology	MSigDB-curated	HPO
MILI_PSEUDOPODIA_HAPTOTAXIS_DN	Abnormal joint morphology	MSigDB-curated	HPO
ROME_INSULIN_TARGETS_IN_MUSCLE_UP	Abnormal joint morphology	MSigDB-curated	HPO
DANG_BOUND_BY_MYC	Abnormal joint morphology	MSigDB-curated	HPO
PILON_KLF1_TARGETS_DN	Abnormal joint morphology	MSigDB-curated	HPO
ORGANELLE_PART	Abnormal location of ears	MSigDB-GO	HPO
CYTOPLASM	Abnormal location of ears	MSigDB-GO	HPO
NUCLEUS	Abnormal location of ears	MSigDB-GO	HPO
INTRACELLULAR_ORGANELLE_PART	Abnormal location of ears	MSigDB-GO	HPO
MACROMOLECULAR_COMPLEX	Abnormal location of ears	MSigDB-GO	HPO
PROTEIN_COMPLEX	Abnormal location of ears	MSigDB-GO	HPO
DNA_METABOLIC_PROCESS	Abnormal location of ears	MSigDB-GO	HPO
RNA_METABOLIC_PROCESS	Abnormal location of ears	MSigDB-GO	HPO
BIOPOLYMER_METABOLIC_PROCESS	Abnormal location of ears	MSigDB-GO	HPO
SIGNAL_TRANSDUCTION	Abnormal location of ears	MSigDB-GO	HPO
NUCLEOBASENUCLEOSIDENUCLEOTIDE_AND_NUCLEIC_ACID_METABOLIC_PROCESS	Abnormal location of ears	MSigDB-GO	HPO
RNA_BIOSYNTHETIC_PROCESS	Abnormal location of ears	MSigDB-GO	HPO
TRANSCRIPTION_FROM_RNA_POLYMERASE_II_PROMOTER	Abnormal location of ears	MSigDB-GO	HPO
IDENTICAL_PROTEIN_BINDING	Abnormal location of ears	MSigDB-GO	HPO
DNA_BINDING	Abnormal location of ears	MSigDB-GO	HPO
V$ELK1_02	Abnormal location of ears	MSigDB-motif	HPO
V$ATF4_Q2	Abnormal location of ears	MSigDB-motif	HPO
SCGGAAGY_V$ELK1_02	Abnormal location of ears	MSigDB-motif	HPO
MGGAAGTG_V$GABP_B	Abnormal location of ears	MSigDB-motif	HPO
GGGAGGRR_V$MAZ_Q6	Abnormal location of ears	MSigDB-motif	HPO
RCGCANGCGY_V$NRF1_Q6	Abnormal location of ears	MSigDB-motif	HPO
GGGCGGR_V$SP1_Q6	Abnormal location of ears	MSigDB-motif	HPO
REACTOME_SIGNALING_BY_WNT	Abnormal location of ears	MSigDB-curated	HPO
REACTOME_CELL_CYCLE	Abnormal location of ears	MSigDB-curated	HPO
REACTOME_ORC1_REMOVAL_FROM_CHROMATIN	Abnormal location of ears	MSigDB-curated	HPO
REACTOME_DOWNSTREAM_SIGNALING_EVENTS_OF_B_CELL_RECEPTOR_BCR	Abnormal location of ears	MSigDB-curated	HPO
REACTOME_SIGNALING_BY_THE_B_CELL_RECEPTOR_BCR	Abnormal location of ears	MSigDB-curated	HPO
REACTOME_CDK_MEDIATED_PHOSPHORYLATION_AND_REMOVAL_OF_CDC6	Abnormal location of ears	MSigDB-curated	HPO
REACTOME_CELL_CYCLE_MITOTIC	Abnormal location of ears	MSigDB-curated	HPO
REACTOME_CELL_CYCLE_CHECKPOINTS	Abnormal location of ears	MSigDB-curated	HPO
REACTOME_CYCLIN_E_ASSOCIATED_EVENTS_DURING_G1_S_TRANSITION_	Abnormal location of ears	MSigDB-curated	HPO
REACTOME_P53_DEPENDENT_G1_DNA_DAMAGE_RESPONSE	Abnormal location of ears	MSigDB-curated	HPO
REACTOME_MRNA_PROCESSING	Abnormal location of ears	MSigDB-curated	HPO
REACTOME_M_G1_TRANSITION	Abnormal location of ears	MSigDB-curated	HPO
REACTOME_G1_S_TRANSITION	Abnormal location of ears	MSigDB-curated	HPO
REACTOME_CDT1_ASSOCIATION_WITH_THE_CDC6_ORC_ORIGIN_COMPLEX	Abnormal location of ears	MSigDB-curated	HPO
REACTOME_SYNTHESIS_OF_DNA	Abnormal location of ears	MSigDB-curated	HPO
REACTOME_MITOTIC_G1_G1_S_PHASES	Abnormal location of ears	MSigDB-curated	HPO
REACTOME_REGULATION_OF_MITOTIC_CELL_CYCLE	Abnormal location of ears	MSigDB-curated	HPO
REACTOME_MITOTIC_M_M_G1_PHASES	Abnormal location of ears	MSigDB-curated	HPO
REACTOME_DNA_REPAIR	Abnormal location of ears	MSigDB-curated	HPO
REACTOME_ASSEMBLY_OF_THE_PRE_REPLICATIVE_COMPLEX	Abnormal location of ears	MSigDB-curated	HPO
REACTOME_REGULATION_OF_MRNA_STABILITY_BY_PROTEINS_THAT_BIND_AU_RICH_ELEMENTS	Abnormal location of ears	MSigDB-curated	HPO
REACTOME_DNA_REPLICATION	Abnormal location of ears	MSigDB-curated	HPO
REACTOME_APOPTOSIS	Abnormal location of ears	MSigDB-curated	HPO
REACTOME_HIV_INFECTION	Abnormal location of ears	MSigDB-curated	HPO
REACTOME_HOST_INTERACTIONS_OF_HIV_FACTORS	Abnormal location of ears	MSigDB-curated	HPO
REACTOME_APC_C_CDH1_MEDIATED_DEGRADATION_OF_CDC20_AND_OTHER_APC_C_CDH1_TARGETED_PROTEINS_IN_LATE_MITOSIS_EARLY_G1	Abnormal location of ears	MSigDB-curated	HPO
REACTOME_APC_C_CDC20_MEDIATED_DEGRADATION_OF_MITOTIC_PROTEINS	Abnormal location of ears	MSigDB-curated	HPO
REACTOME_AUTODEGRADATION_OF_CDH1_BY_CDH1_APC_C	Abnormal location of ears	MSigDB-curated	HPO
REACTOME_IMMUNE_SYSTEM	Abnormal location of ears	MSigDB-curated	HPO
REACTOME_CLASS_I_MHC_MEDIATED_ANTIGEN_PROCESSING_PRESENTATION	Abnormal location of ears	MSigDB-curated	HPO
REACTOME_ANTIGEN_PROCESSING_UBIQUITINATION_PROTEASOME_DEGRADATION	Abnormal location of ears	MSigDB-curated	HPO
REACTOME_S_PHASE	Abnormal location of ears	MSigDB-curated	HPO
REACTOME_SCFSKP2_MEDIATED_DEGRADATION_OF_P27_P21	Abnormal location of ears	MSigDB-curated	HPO
REACTOME_VIF_MEDIATED_DEGRADATION_OF_APOBEC3G	Abnormal location of ears	MSigDB-curated	HPO
DIAZ_CHRONIC_MEYLOGENOUS_LEUKEMIA_UP	Abnormal location of ears	MSigDB-curated	HPO
BORCZUK_MALIGNANT_MESOTHELIOMA_UP	Abnormal location of ears	MSigDB-curated	HPO
KINSEY_TARGETS_OF_EWSR1_FLII_FUSION_UP	Abnormal location of ears	MSigDB-curated	HPO
DODD_NASOPHARYNGEAL_CARCINOMA_DN	Abnormal location of ears	MSigDB-curated	HPO
RODRIGUES_THYROID_CARCINOMA_ANAPLASTIC_UP	Abnormal location of ears	MSigDB-curated	HPO
GRAESSMANN_APOPTOSIS_BY_DOXORUBICIN_DN	Abnormal location of ears	MSigDB-curated	HPO
BARIS_THYROID_CANCER_DN	Abnormal location of ears	MSigDB-curated	HPO
LASTOWSKA_NEUROBLASTOMA_COPY_NUMBER_DN	Abnormal location of ears	MSigDB-curated	HPO
SPIELMAN_LYMPHOBLAST_EUROPEAN_VS_ASIAN_DN	Abnormal location of ears	MSigDB-curated	HPO
PUJANA_BRCA1_PCC_NETWORK	Abnormal location of ears	MSigDB-curated	HPO
PUJANA_ATM_PCC_NETWORK	Abnormal location of ears	MSigDB-curated	HPO
PUJANA_CHEK2_PCC_NETWORK	Abnormal location of ears	MSigDB-curated	HPO
LOPEZ_MBD_TARGETS	Abnormal location of ears	MSigDB-curated	HPO
WEI_MYCN_TARGETS_WITH_E_BOX	Abnormal location of ears	MSigDB-curated	HPO
SHEN_SMARCA2_TARGETS_UP	Abnormal location of ears	MSigDB-curated	HPO
KAUFFMANN_DNA_REPAIR_GENES	Abnormal location of ears	MSigDB-curated	HPO
PENG_GLUTAMINE_DEPRIVATION_DN	Abnormal location of ears	MSigDB-curated	HPO
BLALOCK_ALZHEIMERS_DISEASE_UP	Abnormal location of ears	MSigDB-curated	HPO
MARTINEZ_RESPONSE_TO_TRABECTEDIN_DN	Abnormal location of ears	MSigDB-curated	HPO
MARSON_BOUND_BY_E2F4_UNSTIMULATED	Abnormal location of ears	MSigDB-curated	HPO
ACEVEDO_LIVER_CANCER_UP	Abnormal location of ears	MSigDB-curated	HPO
ROME_INSULIN_TARGETS_IN_MUSCLE_UP	Abnormal location of ears	MSigDB-curated	HPO
CAIRO_HEPATOBLASTOMA_CLASSES_UP	Abnormal location of ears	MSigDB-curated	HPO
PILON_KLF1_TARGETS_DN	Abnormal location of ears	MSigDB-curated	HPO
JOHNSTONE_PARVB_TARGETS_3_DN	Abnormal location of ears	MSigDB-curated	HPO
FEVR_CTNNB1_TARGETS_DN	Abnormal location of ears	MSigDB-curated	HPO
Generalized abnormality of skin	Abnormal muscle tone	HPO	HPO
ORGANELLE_PART	Abnormal muscle tone	MSigDB-GO	HPO
CYTOPLASMIC_PART	Abnormal muscle tone	MSigDB-GO	HPO
CYTOPLASM	Abnormal muscle tone	MSigDB-GO	HPO
INTRACELLULAR_ORGANELLE_PART	Abnormal muscle tone	MSigDB-GO	HPO
HYDROLASE_ACTIVITY_ACTING_ON_ACID_ANHYDRIDES	Abnormal muscle tone	MSigDB-GO	HPO
NUCLEOSIDE_TRIPHOSPHATASE_ACTIVITY	Abnormal muscle tone	MSigDB-GO	HPO
PYROPHOSPHATASE_ACTIVITY	Abnormal muscle tone	MSigDB-GO	HPO
V$ELK1_02	Abnormal muscle tone	MSigDB-motif	HPO
V$EGR_Q6	Abnormal muscle tone	MSigDB-motif	HPO
GGGYGTGNY_UNKNOWN	Abnormal muscle tone	MSigDB-motif	HPO
RYTTCCTG_V$ETS2_B	Abnormal muscle tone	MSigDB-motif	HPO
CTTTGT_V$LEF1_Q2	Abnormal muscle tone	MSigDB-motif	HPO
REACTOME_IMMUNE_SYSTEM	Abnormal muscle tone	MSigDB-curated	HPO
PARENT_MTOR_SIGNALING_UP	Abnormal muscle tone	MSigDB-curated	HPO
LIU_SOX4_TARGETS_DN	Abnormal muscle tone	MSigDB-curated	HPO
DIAZ_CHRONIC_MEYLOGENOUS_LEUKEMIA_UP	Abnormal muscle tone	MSigDB-curated	HPO
BASAKI_YBX1_TARGETS_UP	Abnormal muscle tone	MSigDB-curated	HPO
OSMAN_BLADDER_CANCER_UP	Abnormal muscle tone	MSigDB-curated	HPO
ENK_UV_RESPONSE_KERATINOCYTE_DN	Abnormal muscle tone	MSigDB-curated	HPO
SCHLOSSER_SERUM_RESPONSE_DN	Abnormal muscle tone	MSigDB-curated	HPO
SPIELMAN_LYMPHOBLAST_EUROPEAN_VS_ASIAN_DN	Abnormal muscle tone	MSigDB-curated	HPO
BENPORATH_NANOG_TARGETS	Abnormal muscle tone	MSigDB-curated	HPO
SHEN_SMARCA2_TARGETS_UP	Abnormal muscle tone	MSigDB-curated	HPO
NIKOLSKY_BREAST_CANCER_17Q21_Q25_AMPLICON	Abnormal muscle tone	MSigDB-curated	HPO
FLECHNER_BIOPSY_KIDNEY_TRANSPLANT_OK_VS_DONOR_UP	Abnormal muscle tone	MSigDB-curated	HPO
BLALOCK_ALZHEIMERS_DISEASE_DN	Abnormal muscle tone	MSigDB-curated	HPO
PELLICCIOTTA_HDAC_IN_ANTIGEN_PRESENTATION_UP	Abnormal muscle tone	MSigDB-curated	HPO
ZHENG_BOUND_BY_FOXP3	Abnormal muscle tone	MSigDB-curated	HPO
ALONSO_METASTASIS_UP	Abnormal muscle tone	MSigDB-curated	HPO
MILI_PSEUDOPODIA_HAPTOTAXIS_DN	Abnormal muscle tone	MSigDB-curated	HPO
DUTERTRE_ESTRADIOL_RESPONSE_24HR_UP	Abnormal muscle tone	MSigDB-curated	HPO
BRUINS_UVC_RESPONSE_LATE	Abnormal muscle tone	MSigDB-curated	HPO
NUCLEOPLASM	Abnormal nasal morphology	MSigDB-GO	HPO
TRANSCRIPTION_DNA_DEPENDENT	Abnormal nasal morphology	MSigDB-GO	HPO
RNA_BIOSYNTHETIC_PROCESS	Abnormal nasal morphology	MSigDB-GO	HPO
REGULATION_OF_GENE_EXPRESSION	Abnormal nasal morphology	MSigDB-GO	HPO
TRANSCRIPTION	Abnormal nasal morphology	MSigDB-GO	HPO
REGULATION_OF_NUCLEOBASENUCLEOSIDENUCLEOTIDE_AND_NUCLEIC_ACID_METABOLIC_PROCESS	Abnormal nasal morphology	MSigDB-GO	HPO
TRANSCRIPTION_FROM_RNA_POLYMERASE_II_PROMOTER	Abnormal nasal morphology	MSigDB-GO	HPO
REGULATION_OF_TRANSCRIPTION	Abnormal nasal morphology	MSigDB-GO	HPO
HELICASE_ACTIVITY	Abnormal nasal morphology	MSigDB-GO	HPO
TRANSCRIPTION_FACTOR_BINDING	Abnormal nasal morphology	MSigDB-GO	HPO
V$ATF4_Q2	Abnormal nasal morphology	MSigDB-motif	HPO
REACTOME_MRNA_PROCESSING	Abnormal nasal morphology	MSigDB-curated	HPO
REACTOME_METABOLISM_OF_RNA	Abnormal nasal morphology	MSigDB-curated	HPO
PARENT_MTOR_SIGNALING_UP	Abnormal nasal morphology	MSigDB-curated	HPO
SCHUHMACHER_MYC_TARGETS_UP	Abnormal nasal morphology	MSigDB-curated	HPO
JUBAN_TARGETS_OF_SPI1_AND_FLI1_UP	Abnormal nasal morphology	MSigDB-curated	HPO
Abnormality of body height	Abnormal peripheral nervous system morphology	HPO	HPO
Abnormality of connective tissue	Abnormal peripheral nervous system morphology	HPO	HPO
Abnormality of metabolism/homeostasis	Abnormal peripheral nervous system morphology	HPO	HPO
Abnormality of skull size	Abnormal peripheral nervous system morphology	HPO	HPO
Abnormality of the globe	Abnormal peripheral nervous system morphology	HPO	HPO
Abnormality of the penis	Abnormal peripheral nervous system morphology	HPO	HPO
Abnormality of the retinal vasculature	Abnormal peripheral nervous system morphology	HPO	HPO
Abnormality of the skeletal system	Abnormal peripheral nervous system morphology	HPO	HPO
Abnormality of the skull	Abnormal peripheral nervous system morphology	HPO	HPO
Abnormality of the thorax	Abnormal peripheral nervous system morphology	HPO	HPO
Behavioral abnormality	Abnormal peripheral nervous system morphology	HPO	HPO
External genital hypoplasia	Abnormal peripheral nervous system morphology	HPO	HPO
Hypoplasia of penis	Abnormal peripheral nervous system morphology	HPO	HPO
Hypoplastic male external genitalia	Abnormal peripheral nervous system morphology	HPO	HPO
RESPONSE_TO_STRESS	Abnormal peripheral nervous system morphology	MSigDB-GO	HPO
GGGYGTGNY_UNKNOWN	Abnormal peripheral nervous system morphology	MSigDB-motif	HPO
CTTGTAT,MIR-381	Abnormal peripheral nervous system morphology	MSigDB-motif	HPO
PARENT_MTOR_SIGNALING_UP	Abnormal peripheral nervous system morphology	MSigDB-curated	HPO
LIU_SOX4_TARGETS_DN	Abnormal peripheral nervous system morphology	MSigDB-curated	HPO
WANG_LMO4_TARGETS_DN	Abnormal peripheral nervous system morphology	MSigDB-curated	HPO
SCHUHMACHER_MYC_TARGETS_UP	Abnormal peripheral nervous system morphology	MSigDB-curated	HPO
TOYOTA_TARGETS_OF_MIR34B_AND_MIR34C	Abnormal peripheral nervous system morphology	MSigDB-curated	HPO
ZHANG_TLX_TARGETS_36HR_DN	Abnormal peripheral nervous system morphology	MSigDB-curated	HPO
Abnormality of body weight	Abnormal pyramidal signs	HPO	HPO
Abnormality of digit	Abnormal pyramidal signs	HPO	HPO
Abnormality of finger	Abnormal pyramidal signs	HPO	HPO
Abnormality of head or neck	Abnormal pyramidal signs	HPO	HPO
Abnormality of higher mental function	Abnormal pyramidal signs	HPO	HPO
Abnormality of metabolism/homeostasis	Abnormal pyramidal signs	HPO	HPO
Abnormality of skeletal morphology	Abnormal pyramidal signs	HPO	HPO
Abnormality of skin adnexa	Abnormal pyramidal signs	HPO	HPO
Abnormality of skull size	Abnormal pyramidal signs	HPO	HPO
Abnormality of the abdomen	Abnormal pyramidal signs	HPO	HPO
Abnormality of the eye	Abnormal pyramidal signs	HPO	HPO
Abnormality of the genital system	Abnormal pyramidal signs	HPO	HPO
Abnormality of the genitourinary system	Abnormal pyramidal signs	HPO	HPO
Abnormality of the globe	Abnormal pyramidal signs	HPO	HPO
Abnormality of the hair	Abnormal pyramidal signs	HPO	HPO
Abnormality of the hand	Abnormal pyramidal signs	HPO	HPO
Abnormality of the head	Abnormal pyramidal signs	HPO	HPO
Abnormality of the integument	Abnormal pyramidal signs	HPO	HPO
Abnormality of the lens	Abnormal pyramidal signs	HPO	HPO
Abnormality of the nervous system	Abnormal pyramidal signs	HPO	HPO
Abnormality of the ocular region	Abnormal pyramidal signs	HPO	HPO
Abnormality of the periorbital region	Abnormal pyramidal signs	HPO	HPO
Abnormality of the skeletal system	Abnormal pyramidal signs	HPO	HPO
Abnormality of the skull	Abnormal pyramidal signs	HPO	HPO
Abnormality of the upper limb	Abnormal pyramidal signs	HPO	HPO
Behavioral abnormality	Abnormal pyramidal signs	HPO	HPO
Cataract	Abnormal pyramidal signs	HPO	HPO
Increased body weight	Abnormal pyramidal signs	HPO	HPO
Neurological speech impairment	Abnormal pyramidal signs	HPO	HPO
Nystagmus	Abnormal pyramidal signs	HPO	HPO
embryonic growth arrest	Abnormal pyramidal signs	MGI	HPO
ORGANELLE_PART	Abnormal pyramidal signs	MSigDB-GO	HPO
INTRACELLULAR_ORGANELLE_PART	Abnormal pyramidal signs	MSigDB-GO	HPO
MACROMOLECULAR_COMPLEX	Abnormal pyramidal signs	MSigDB-GO	HPO
PROTEIN_COMPLEX	Abnormal pyramidal signs	MSigDB-GO	HPO
CELLULAR_PROTEIN_METABOLIC_PROCESS	Abnormal pyramidal signs	MSigDB-GO	HPO
PROTEIN_METABOLIC_PROCESS	Abnormal pyramidal signs	MSigDB-GO	HPO
CELLULAR_MACROMOLECULE_METABOLIC_PROCESS	Abnormal pyramidal signs	MSigDB-GO	HPO
V$E2F1_Q4	Abnormal pyramidal signs	MSigDB-motif	HPO
CTTTGT_V$LEF1_Q2	Abnormal pyramidal signs	MSigDB-motif	HPO
GGGAGGRR_V$MAZ_Q6	Abnormal pyramidal signs	MSigDB-motif	HPO
RCGCANGCGY_V$NRF1_Q6	Abnormal pyramidal signs	MSigDB-motif	HPO
REACTOME_DNA_STRAND_ELONGATION	Abnormal pyramidal signs	MSigDB-curated	HPO
DIAZ_CHRONIC_MEYLOGENOUS_LEUKEMIA_UP	Abnormal pyramidal signs	MSigDB-curated	HPO
BASAKI_YBX1_TARGETS_UP	Abnormal pyramidal signs	MSigDB-curated	HPO
SPIELMAN_LYMPHOBLAST_EUROPEAN_VS_ASIAN_DN	Abnormal pyramidal signs	MSigDB-curated	HPO
NUYTTEN_EZH2_TARGETS_DN	Abnormal pyramidal signs	MSigDB-curated	HPO
SHEN_SMARCA2_TARGETS_UP	Abnormal pyramidal signs	MSigDB-curated	HPO
BLALOCK_ALZHEIMERS_DISEASE_DN	Abnormal pyramidal signs	MSigDB-curated	HPO
ZHENG_BOUND_BY_FOXP3	Abnormal pyramidal signs	MSigDB-curated	HPO
ACEVEDO_LIVER_CANCER_UP	Abnormal pyramidal signs	MSigDB-curated	HPO
ACEVEDO_LIVER_TUMOR_VS_NORMAL_ADJACENT_TISSUE_UP	Abnormal pyramidal signs	MSigDB-curated	HPO
BLUM_RESPONSE_TO_SALIRASIB_DN	Abnormal pyramidal signs	MSigDB-curated	HPO
SHEDDEN_LUNG_CANCER_POOR_SURVIVAL_A6	Abnormal pyramidal signs	MSigDB-curated	HPO
ZHANG_TLX_TARGETS_36HR_DN	Abnormal pyramidal signs	MSigDB-curated	HPO
KOBAYASHI_EGFR_SIGNALING_24HR_DN	Abnormal pyramidal signs	MSigDB-curated	HPO
DANG_BOUND_BY_MYC	Abnormal pyramidal signs	MSigDB-curated	HPO
PILON_KLF1_TARGETS_DN	Abnormal pyramidal signs	MSigDB-curated	HPO
Abnormality of nervous system morphology	Abnormal retinal pigmentation	HPO	HPO
Abnormality of nervous system physiology	Abnormal retinal pigmentation	HPO	HPO
Abnormality of skeletal morphology	Abnormal retinal pigmentation	HPO	HPO
Abnormality of skin adnexa	Abnormal retinal pigmentation	HPO	HPO
Abnormality of the head	Abnormal retinal pigmentation	HPO	HPO
Abnormality of the skeletal system	Abnormal retinal pigmentation	HPO	HPO
Abnormality of the vertebral column	Abnormal retinal pigmentation	HPO	HPO
Aplasia/Hypoplasia of the cerebrum	Abnormal retinal pigmentation	HPO	HPO
Morphological abnormality of the central nervous system	Abnormal retinal pigmentation	HPO	HPO
CYTOPLASM	Abnormal retinal pigmentation	MSigDB-GO	HPO
BIOPOLYMER_METABOLIC_PROCESS	Abnormal retinal pigmentation	MSigDB-GO	HPO
NUCLEOBASENUCLEOSIDENUCLEOTIDE_AND_NUCLEIC_ACID_METABOLIC_PROCESS	Abnormal retinal pigmentation	MSigDB-GO	HPO
RESPONSE_TO_ENDOGENOUS_STIMULUS	Abnormal retinal pigmentation	MSigDB-GO	HPO
RESPONSE_TO_STRESS	Abnormal retinal pigmentation	MSigDB-GO	HPO
PROTEIN_METABOLIC_PROCESS	Abnormal retinal pigmentation	MSigDB-GO	HPO
RESPONSE_TO_DNA_DAMAGE_STIMULUS	Abnormal retinal pigmentation	MSigDB-GO	HPO
HELICASE_ACTIVITY	Abnormal retinal pigmentation	MSigDB-GO	HPO
SCGGAAGY_V$ELK1_02	Abnormal retinal pigmentation	MSigDB-motif	HPO
GGGAGGRR_V$MAZ_Q6	Abnormal retinal pigmentation	MSigDB-motif	HPO
DIAZ_CHRONIC_MEYLOGENOUS_LEUKEMIA_UP	Abnormal retinal pigmentation	MSigDB-curated	HPO
BENPORATH_MYC_MAX_TARGETS	Abnormal retinal pigmentation	MSigDB-curated	HPO
DANG_BOUND_BY_MYC	Abnormal retinal pigmentation	MSigDB-curated	HPO
JUBAN_TARGETS_OF_SPI1_AND_FLI1_UP	Abnormal retinal pigmentation	MSigDB-curated	HPO
Abnormality of higher mental function	Abnormality of body height	HPO	HPO
Abnormality of the skeletal system	Abnormality of body height	HPO	HPO
NUCLEOPLASM	Abnormality of body height	MSigDB-GO	HPO
ORGANELLE_PART	Abnormality of body height	MSigDB-GO	HPO
CYTOPLASM	Abnormality of body height	MSigDB-GO	HPO
NUCLEUS	Abnormality of body height	MSigDB-GO	HPO
INTRACELLULAR_ORGANELLE_PART	Abnormality of body height	MSigDB-GO	HPO
MACROMOLECULAR_COMPLEX	Abnormality of body height	MSigDB-GO	HPO
PROTEIN_COMPLEX	Abnormality of body height	MSigDB-GO	HPO
RNA_METABOLIC_PROCESS	Abnormality of body height	MSigDB-GO	HPO
BIOPOLYMER_METABOLIC_PROCESS	Abnormality of body height	MSigDB-GO	HPO
SIGNAL_TRANSDUCTION	Abnormality of body height	MSigDB-GO	HPO
NUCLEOBASENUCLEOSIDENUCLEOTIDE_AND_NUCLEIC_ACID_METABOLIC_PROCESS	Abnormality of body height	MSigDB-GO	HPO
TRANSCRIPTION_DNA_DEPENDENT	Abnormality of body height	MSigDB-GO	HPO
RNA_BIOSYNTHETIC_PROCESS	Abnormality of body height	MSigDB-GO	HPO
REGULATION_OF_TRANSCRIPTION_FROM_RNA_POLYMERASE_II_PROMOTER	Abnormality of body height	MSigDB-GO	HPO
PROTEIN_METABOLIC_PROCESS	Abnormality of body height	MSigDB-GO	HPO
TRANSCRIPTION	Abnormality of body height	MSigDB-GO	HPO
REGULATION_OF_METABOLIC_PROCESS	Abnormality of body height	MSigDB-GO	HPO
REGULATION_OF_NUCLEOBASENUCLEOSIDENUCLEOTIDE_AND_NUCLEIC_ACID_METABOLIC_PROCESS	Abnormality of body height	MSigDB-GO	HPO
RNA_SPLICING	Abnormality of body height	MSigDB-GO	HPO
TRANSCRIPTION_FROM_RNA_POLYMERASE_II_PROMOTER	Abnormality of body height	MSigDB-GO	HPO
HYDROLASE_ACTIVITY_ACTING_ON_ACID_ANHYDRIDES	Abnormality of body height	MSigDB-GO	HPO
HELICASE_ACTIVITY	Abnormality of body height	MSigDB-GO	HPO
PYROPHOSPHATASE_ACTIVITY	Abnormality of body height	MSigDB-GO	HPO
V$ATF4_Q2	Abnormality of body height	MSigDB-motif	HPO
SCGGAAGY_V$ELK1_02	Abnormality of body height	MSigDB-motif	HPO
MGGAAGTG_V$GABP_B	Abnormality of body height	MSigDB-motif	HPO
GGGAGGRR_V$MAZ_Q6	Abnormality of body height	MSigDB-motif	HPO
CACGTG_V$MYC_Q2	Abnormality of body height	MSigDB-motif	HPO
RCGCANGCGY_V$NRF1_Q6	Abnormality of body height	MSigDB-motif	HPO
GGGCGGR_V$SP1_Q6	Abnormality of body height	MSigDB-motif	HPO
KEGG_SPLICEOSOME	Abnormality of body height	MSigDB-curated	HPO
REACTOME_CELL_CYCLE	Abnormality of body height	MSigDB-curated	HPO
REACTOME_CELL_CYCLE_MITOTIC	Abnormality of body height	MSigDB-curated	HPO
REACTOME_DNA_REPAIR	Abnormality of body height	MSigDB-curated	HPO
REACTOME_REGULATION_OF_MRNA_STABILITY_BY_PROTEINS_THAT_BIND_AU_RICH_ELEMENTS	Abnormality of body height	MSigDB-curated	HPO
REACTOME_DNA_REPLICATION	Abnormality of body height	MSigDB-curated	HPO
REACTOME_IMMUNE_SYSTEM	Abnormality of body height	MSigDB-curated	HPO
REACTOME_ADAPTIVE_IMMUNE_SYSTEM	Abnormality of body height	MSigDB-curated	HPO
REACTOME_ANTIGEN_PROCESSING_UBIQUITINATION_PROTEASOME_DEGRADATION	Abnormality of body height	MSigDB-curated	HPO
LIU_SOX4_TARGETS_DN	Abnormality of body height	MSigDB-curated	HPO
DIAZ_CHRONIC_MEYLOGENOUS_LEUKEMIA_UP	Abnormality of body height	MSigDB-curated	HPO
KINSEY_TARGETS_OF_EWSR1_FLII_FUSION_UP	Abnormality of body height	MSigDB-curated	HPO
DODD_NASOPHARYNGEAL_CARCINOMA_DN	Abnormality of body height	MSigDB-curated	HPO
RODRIGUES_THYROID_CARCINOMA_ANAPLASTIC_UP	Abnormality of body height	MSigDB-curated	HPO
GRAESSMANN_RESPONSE_TO_MC_AND_DOXORUBICIN_DN	Abnormality of body height	MSigDB-curated	HPO
SPIELMAN_LYMPHOBLAST_EUROPEAN_VS_ASIAN_DN	Abnormality of body height	MSigDB-curated	HPO
PUJANA_BRCA2_PCC_NETWORK	Abnormality of body height	MSigDB-curated	HPO
PUJANA_ATM_PCC_NETWORK	Abnormality of body height	MSigDB-curated	HPO
BENPORATH_NANOG_TARGETS	Abnormality of body height	MSigDB-curated	HPO
BENPORATH_MYC_MAX_TARGETS	Abnormality of body height	MSigDB-curated	HPO
BASSO_B_LYMPHOCYTE_NETWORK	Abnormality of body height	MSigDB-curated	HPO
SCHUHMACHER_MYC_TARGETS_UP	Abnormality of body height	MSigDB-curated	HPO
BLALOCK_ALZHEIMERS_DISEASE_UP	Abnormality of body height	MSigDB-curated	HPO
MARTINEZ_RESPONSE_TO_TRABECTEDIN_DN	Abnormality of body height	MSigDB-curated	HPO
MARSON_BOUND_BY_E2F4_UNSTIMULATED	Abnormality of body height	MSigDB-curated	HPO
WONG_PROTEASOME_GENE_MODULE	Abnormality of body height	MSigDB-curated	HPO
ACEVEDO_LIVER_CANCER_UP	Abnormality of body height	MSigDB-curated	HPO
ZHANG_TLX_TARGETS_36HR_DN	Abnormality of body height	MSigDB-curated	HPO
DANG_BOUND_BY_MYC	Abnormality of body height	MSigDB-curated	HPO
PILON_KLF1_TARGETS_DN	Abnormality of body height	MSigDB-curated	HPO
FEVR_CTNNB1_TARGETS_DN	Abnormality of body height	MSigDB-curated	HPO
GOBERT_OLIGODENDROCYTE_DIFFERENTIATION_UP	Abnormality of body height	MSigDB-curated	HPO
Abnormality of digit	Abnormality of body weight	HPO	HPO
Abnormality of eye movement	Abnormality of body weight	HPO	HPO
Abnormality of finger	Abnormality of body weight	HPO	HPO
Abnormality of higher mental function	Abnormality of body weight	HPO	HPO
Abnormality of limb bone	Abnormality of body weight	HPO	HPO
Abnormality of limb bone morphology	Abnormality of body weight	HPO	HPO
Abnormality of limbs	Abnormality of body weight	HPO	HPO
Abnormality of the female genitalia	Abnormality of body weight	HPO	HPO
Abnormality of the globe	Abnormality of body weight	HPO	HPO
Abnormality of the hand	Abnormality of body weight	HPO	HPO
Abnormality of the lens	Abnormality of body weight	HPO	HPO
Abnormality of the retinal vasculature	Abnormality of body weight	HPO	HPO
Abnormality of the upper limb	Abnormality of body weight	HPO	HPO
Abnormality of the vasculature of the eye	Abnormality of body weight	HPO	HPO
Abnormality of the vertebral column	Abnormality of body weight	HPO	HPO
Cataract	Abnormality of body weight	HPO	HPO
Hyperreflexia	Abnormality of body weight	HPO	HPO
Low-set, posteriorly rotated ears	Abnormality of body weight	HPO	HPO
Neurological speech impairment	Abnormality of body weight	HPO	HPO
Night blindness	Abnormality of body weight	HPO	HPO
Prominent nasal bridge	Abnormality of body weight	HPO	HPO
Scoliosis	Abnormality of body weight	HPO	HPO
Upper motor neuron dysfunction	Abnormality of body weight	HPO	HPO
complete embryonic lethality between implantation and somite formation	Abnormality of body weight	MGI	HPO
NUCLEOPLASM	Abnormality of body weight	MSigDB-GO	HPO
ORGANELLE_PART	Abnormality of body weight	MSigDB-GO	HPO
NUCLEAR_PART	Abnormality of body weight	MSigDB-GO	HPO
CYTOPLASM	Abnormality of body weight	MSigDB-GO	HPO
NUCLEUS	Abnormality of body weight	MSigDB-GO	HPO
INTRACELLULAR_ORGANELLE_PART	Abnormality of body weight	MSigDB-GO	HPO
MACROMOLECULAR_COMPLEX	Abnormality of body weight	MSigDB-GO	HPO
PROTEIN_COMPLEX	Abnormality of body weight	MSigDB-GO	HPO
DNA_METABOLIC_PROCESS	Abnormality of body weight	MSigDB-GO	HPO
RNA_METABOLIC_PROCESS	Abnormality of body weight	MSigDB-GO	HPO
DNA_REPAIR	Abnormality of body weight	MSigDB-GO	HPO
BIOPOLYMER_METABOLIC_PROCESS	Abnormality of body weight	MSigDB-GO	HPO
MACROMOLECULAR_COMPLEX_ASSEMBLY	Abnormality of body weight	MSigDB-GO	HPO
SIGNAL_TRANSDUCTION	Abnormality of body weight	MSigDB-GO	HPO
NUCLEOBASENUCLEOSIDENUCLEOTIDE_AND_NUCLEIC_ACID_METABOLIC_PROCESS	Abnormality of body weight	MSigDB-GO	HPO
RESPONSE_TO_ENDOGENOUS_STIMULUS	Abnormality of body weight	MSigDB-GO	HPO
TRANSCRIPTION_DNA_DEPENDENT	Abnormality of body weight	MSigDB-GO	HPO
RNA_BIOSYNTHETIC_PROCESS	Abnormality of body weight	MSigDB-GO	HPO
REGULATION_OF_TRANSCRIPTION_FROM_RNA_POLYMERASE_II_PROMOTER	Abnormality of body weight	MSigDB-GO	HPO
REGULATION_OF_CELLULAR_METABOLIC_PROCESS	Abnormality of body weight	MSigDB-GO	HPO
REGULATION_OF_GENE_EXPRESSION	Abnormality of body weight	MSigDB-GO	HPO
CELLULAR_COMPONENT_ASSEMBLY	Abnormality of body weight	MSigDB-GO	HPO
DNA_REPLICATION	Abnormality of body weight	MSigDB-GO	HPO
PROTEIN_METABOLIC_PROCESS	Abnormality of body weight	MSigDB-GO	HPO
TRANSCRIPTION	Abnormality of body weight	MSigDB-GO	HPO
REGULATION_OF_METABOLIC_PROCESS	Abnormality of body weight	MSigDB-GO	HPO
REGULATION_OF_NUCLEOBASENUCLEOSIDENUCLEOTIDE_AND_NUCLEIC_ACID_METABOLIC_PROCESS	Abnormality of body weight	MSigDB-GO	HPO
RNA_SPLICING	Abnormality of body weight	MSigDB-GO	HPO
DNA_DEPENDENT_DNA_REPLICATION	Abnormality of body weight	MSigDB-GO	HPO
RESPONSE_TO_DNA_DAMAGE_STIMULUS	Abnormality of body weight	MSigDB-GO	HPO
HYDROLASE_ACTIVITY_ACTING_ON_ACID_ANHYDRIDES	Abnormality of body weight	MSigDB-GO	HPO
NUCLEOSIDE_TRIPHOSPHATASE_ACTIVITY	Abnormality of body weight	MSigDB-GO	HPO
DNA_BINDING	Abnormality of body weight	MSigDB-GO	HPO
V$ELK1_02	Abnormality of body weight	MSigDB-motif	HPO
V$ATF4_Q2	Abnormality of body weight	MSigDB-motif	HPO
GGGYGTGNY_UNKNOWN	Abnormality of body weight	MSigDB-motif	HPO
SCGGAAGY_V$ELK1_02	Abnormality of body weight	MSigDB-motif	HPO
MGGAAGTG_V$GABP_B	Abnormality of body weight	MSigDB-motif	HPO
GGGAGGRR_V$MAZ_Q6	Abnormality of body weight	MSigDB-motif	HPO
CACGTG_V$MYC_Q2	Abnormality of body weight	MSigDB-motif	HPO
GATTGGY_V$NFY_Q6_01	Abnormality of body weight	MSigDB-motif	HPO
RCGCANGCGY_V$NRF1_Q6	Abnormality of body weight	MSigDB-motif	HPO
GGGTGGRR_V$PAX4_03	Abnormality of body weight	MSigDB-motif	HPO
GGGCGGR_V$SP1_Q6	Abnormality of body weight	MSigDB-motif	HPO
KEGG_SPLICEOSOME	Abnormality of body weight	MSigDB-curated	HPO
REACTOME_CELL_CYCLE	Abnormality of body weight	MSigDB-curated	HPO
REACTOME_METABOLISM_OF_AMINO_ACIDS_AND_DERIVATIVES	Abnormality of body weight	MSigDB-curated	HPO
REACTOME_CELL_CYCLE_MITOTIC	Abnormality of body weight	MSigDB-curated	HPO
REACTOME_DIABETES_PATHWAYS	Abnormality of body weight	MSigDB-curated	HPO
REACTOME_MRNA_PROCESSING	Abnormality of body weight	MSigDB-curated	HPO
REACTOME_MRNA_SPLICING	Abnormality of body weight	MSigDB-curated	HPO
REACTOME_G1_S_TRANSITION	Abnormality of body weight	MSigDB-curated	HPO
REACTOME_MITOTIC_G1_G1_S_PHASES	Abnormality of body weight	MSigDB-curated	HPO
REACTOME_MITOTIC_M_M_G1_PHASES	Abnormality of body weight	MSigDB-curated	HPO
REACTOME_CHROMOSOME_MAINTENANCE	Abnormality of body weight	MSigDB-curated	HPO
REACTOME_REGULATION_OF_MRNA_STABILITY_BY_PROTEINS_THAT_BIND_AU_RICH_ELEMENTS	Abnormality of body weight	MSigDB-curated	HPO
REACTOME_DNA_REPLICATION	Abnormality of body weight	MSigDB-curated	HPO
REACTOME_HIV_INFECTION	Abnormality of body weight	MSigDB-curated	HPO
REACTOME_HOST_INTERACTIONS_OF_HIV_FACTORS	Abnormality of body weight	MSigDB-curated	HPO
REACTOME_IMMUNE_SYSTEM	Abnormality of body weight	MSigDB-curated	HPO
REACTOME_ADAPTIVE_IMMUNE_SYSTEM	Abnormality of body weight	MSigDB-curated	HPO
REACTOME_CLASS_I_MHC_MEDIATED_ANTIGEN_PROCESSING_PRESENTATION	Abnormality of body weight	MSigDB-curated	HPO
REACTOME_ANTIGEN_PROCESSING_UBIQUITINATION_PROTEASOME_DEGRADATION	Abnormality of body weight	MSigDB-curated	HPO
PARENT_MTOR_SIGNALING_UP	Abnormality of body weight	MSigDB-curated	HPO
LIU_SOX4_TARGETS_DN	Abnormality of body weight	MSigDB-curated	HPO
GARY_CD5_TARGETS_DN	Abnormality of body weight	MSigDB-curated	HPO
DIAZ_CHRONIC_MEYLOGENOUS_LEUKEMIA_UP	Abnormality of body weight	MSigDB-curated	HPO
BORCZUK_MALIGNANT_MESOTHELIOMA_UP	Abnormality of body weight	MSigDB-curated	HPO
OSMAN_BLADDER_CANCER_UP	Abnormality of body weight	MSigDB-curated	HPO
SENESE_HDAC1_TARGETS_UP	Abnormality of body weight	MSigDB-curated	HPO
KINSEY_TARGETS_OF_EWSR1_FLII_FUSION_UP	Abnormality of body weight	MSigDB-curated	HPO
DODD_NASOPHARYNGEAL_CARCINOMA_DN	Abnormality of body weight	MSigDB-curated	HPO
RODRIGUES_THYROID_CARCINOMA_ANAPLASTIC_UP	Abnormality of body weight	MSigDB-curated	HPO
GRAESSMANN_APOPTOSIS_BY_DOXORUBICIN_DN	Abnormality of body weight	MSigDB-curated	HPO
GRAESSMANN_RESPONSE_TO_MC_AND_DOXORUBICIN_DN	Abnormality of body weight	MSigDB-curated	HPO
BARIS_THYROID_CANCER_DN	Abnormality of body weight	MSigDB-curated	HPO
HAMAI_APOPTOSIS_VIA_TRAIL_UP	Abnormality of body weight	MSigDB-curated	HPO
LASTOWSKA_NEUROBLASTOMA_COPY_NUMBER_DN	Abnormality of body weight	MSigDB-curated	HPO
PATIL_LIVER_CANCER	Abnormality of body weight	MSigDB-curated	HPO
MARTORIATI_MDM4_TARGETS_FETAL_LIVER_DN	Abnormality of body weight	MSigDB-curated	HPO
SPIELMAN_LYMPHOBLAST_EUROPEAN_VS_ASIAN_DN	Abnormality of body weight	MSigDB-curated	HPO
PUJANA_BRCA1_PCC_NETWORK	Abnormality of body weight	MSigDB-curated	HPO
PUJANA_BRCA2_PCC_NETWORK	Abnormality of body weight	MSigDB-curated	HPO
PUJANA_ATM_PCC_NETWORK	Abnormality of body weight	MSigDB-curated	HPO
PUJANA_CHEK2_PCC_NETWORK	Abnormality of body weight	MSigDB-curated	HPO
LOPEZ_MBD_TARGETS	Abnormality of body weight	MSigDB-curated	HPO
WEI_MYCN_TARGETS_WITH_E_BOX	Abnormality of body weight	MSigDB-curated	HPO
BENPORATH_NANOG_TARGETS	Abnormality of body weight	MSigDB-curated	HPO
BENPORATH_MYC_MAX_TARGETS	Abnormality of body weight	MSigDB-curated	HPO
BENPORATH_CYCLING_GENES	Abnormality of body weight	MSigDB-curated	HPO
SHEN_SMARCA2_TARGETS_UP	Abnormality of body weight	MSigDB-curated	HPO
NIKOLSKY_BREAST_CANCER_17Q21_Q25_AMPLICON	Abnormality of body weight	MSigDB-curated	HPO
BASSO_B_LYMPHOCYTE_NETWORK	Abnormality of body weight	MSigDB-curated	HPO
MANALO_HYPOXIA_DN	Abnormality of body weight	MSigDB-curated	HPO
SCHUHMACHER_MYC_TARGETS_UP	Abnormality of body weight	MSigDB-curated	HPO
BYSTRYKH_HEMATOPOIESIS_STEM_CELL_QTL_TRANS	Abnormality of body weight	MSigDB-curated	HPO
PENG_GLUTAMINE_DEPRIVATION_DN	Abnormality of body weight	MSigDB-curated	HPO
BLALOCK_ALZHEIMERS_DISEASE_DN	Abnormality of body weight	MSigDB-curated	HPO
BLALOCK_ALZHEIMERS_DISEASE_UP	Abnormality of body weight	MSigDB-curated	HPO
MARTINEZ_RESPONSE_TO_TRABECTEDIN_DN	Abnormality of body weight	MSigDB-curated	HPO
ZHENG_BOUND_BY_FOXP3	Abnormality of body weight	MSigDB-curated	HPO
MARSON_BOUND_BY_FOXP3_UNSTIMULATED	Abnormality of body weight	MSigDB-curated	HPO
MARSON_BOUND_BY_E2F4_UNSTIMULATED	Abnormality of body weight	MSigDB-curated	HPO
ACEVEDO_LIVER_CANCER_UP	Abnormality of body weight	MSigDB-curated	HPO
ACEVEDO_LIVER_TUMOR_VS_NORMAL_ADJACENT_TISSUE_UP	Abnormality of body weight	MSigDB-curated	HPO
MITSIADES_RESPONSE_TO_APLIDIN_DN	Abnormality of body weight	MSigDB-curated	HPO
TOYOTA_TARGETS_OF_MIR34B_AND_MIR34C	Abnormality of body weight	MSigDB-curated	HPO
MUELLER_PLURINET	Abnormality of body weight	MSigDB-curated	HPO
GRESHOCK_CANCER_COPY_NUMBER_UP	Abnormality of body weight	MSigDB-curated	HPO
ZHANG_TLX_TARGETS_36HR_DN	Abnormality of body weight	MSigDB-curated	HPO
ZHANG_TLX_TARGETS_60HR_DN	Abnormality of body weight	MSigDB-curated	HPO
MILI_PSEUDOPODIA_HAPTOTAXIS_UP	Abnormality of body weight	MSigDB-curated	HPO
MILI_PSEUDOPODIA_HAPTOTAXIS_DN	Abnormality of body weight	MSigDB-curated	HPO
CAIRO_HEPATOBLASTOMA_CLASSES_UP	Abnormality of body weight	MSigDB-curated	HPO
DANG_BOUND_BY_MYC	Abnormality of body weight	MSigDB-curated	HPO
PILON_KLF1_TARGETS_DN	Abnormality of body weight	MSigDB-curated	HPO
JOHNSTONE_PARVB_TARGETS_3_DN	Abnormality of body weight	MSigDB-curated	HPO
BRUINS_UVC_RESPONSE_LATE	Abnormality of body weight	MSigDB-curated	HPO
LEE_BMP2_TARGETS_DN	Abnormality of body weight	MSigDB-curated	HPO
FEVR_CTNNB1_TARGETS_DN	Abnormality of body weight	MSigDB-curated	HPO
GOBERT_OLIGODENDROCYTE_DIFFERENTIATION_UP	Abnormality of body weight	MSigDB-curated	HPO
Abnormality of central motor function	Abnormality of brain morphology	HPO	HPO
Abnormality of connective tissue	Abnormality of brain morphology	HPO	HPO
Abnormality of nervous system physiology	Abnormality of brain morphology	HPO	HPO
Abnormality of skin adnexa	Abnormality of brain morphology	HPO	HPO
Abnormality of the anterior segment of the eye	Abnormality of brain morphology	HPO	HPO
Abnormality of the face	Abnormality of brain morphology	HPO	HPO
Abnormality of the integument	Abnormality of brain morphology	HPO	HPO
Abnormality of the lower limb	Abnormality of brain morphology	HPO	HPO
Abnormality of the nervous system	Abnormality of brain morphology	HPO	HPO
Abnormality of the thorax	Abnormality of brain morphology	HPO	HPO
Cognitive impairment	Abnormality of brain morphology	HPO	HPO
Neurodevelopmental delay	Abnormality of brain morphology	HPO	HPO
Visual impairment	Abnormality of brain morphology	HPO	HPO
NUCLEOPLASM	Abnormality of brain morphology	MSigDB-GO	HPO
ORGANELLE_PART	Abnormality of brain morphology	MSigDB-GO	HPO
CYTOPLASMIC_PART	Abnormality of brain morphology	MSigDB-GO	HPO
CYTOPLASM	Abnormality of brain morphology	MSigDB-GO	HPO
NUCLEUS	Abnormality of brain morphology	MSigDB-GO	HPO
INTRACELLULAR_ORGANELLE_PART	Abnormality of brain morphology	MSigDB-GO	HPO
MACROMOLECULAR_COMPLEX	Abnormality of brain morphology	MSigDB-GO	HPO
PROTEIN_COMPLEX	Abnormality of brain morphology	MSigDB-GO	HPO
DNA_METABOLIC_PROCESS	Abnormality of brain morphology	MSigDB-GO	HPO
BIOPOLYMER_METABOLIC_PROCESS	Abnormality of brain morphology	MSigDB-GO	HPO
SIGNAL_TRANSDUCTION	Abnormality of brain morphology	MSigDB-GO	HPO
NUCLEOBASENUCLEOSIDENUCLEOTIDE_AND_NUCLEIC_ACID_METABOLIC_PROCESS	Abnormality of brain morphology	MSigDB-GO	HPO
RESPONSE_TO_ENDOGENOUS_STIMULUS	Abnormality of brain morphology	MSigDB-GO	HPO
REGULATION_OF_CELLULAR_METABOLIC_PROCESS	Abnormality of brain morphology	MSigDB-GO	HPO
REGULATION_OF_GENE_EXPRESSION	Abnormality of brain morphology	MSigDB-GO	HPO
DNA_REPLICATION	Abnormality of brain morphology	MSigDB-GO	HPO
PROTEIN_METABOLIC_PROCESS	Abnormality of brain morphology	MSigDB-GO	HPO
TRANSCRIPTION	Abnormality of brain morphology	MSigDB-GO	HPO
REGULATION_OF_METABOLIC_PROCESS	Abnormality of brain morphology	MSigDB-GO	HPO
REGULATION_OF_NUCLEOBASENUCLEOSIDENUCLEOTIDE_AND_NUCLEIC_ACID_METABOLIC_PROCESS	Abnormality of brain morphology	MSigDB-GO	HPO
RNA_SPLICING	Abnormality of brain morphology	MSigDB-GO	HPO
RESPONSE_TO_DNA_DAMAGE_STIMULUS	Abnormality of brain morphology	MSigDB-GO	HPO
REGULATION_OF_TRANSCRIPTION	Abnormality of brain morphology	MSigDB-GO	HPO
HYDROLASE_ACTIVITY_ACTING_ON_ACID_ANHYDRIDES	Abnormality of brain morphology	MSigDB-GO	HPO
IDENTICAL_PROTEIN_BINDING	Abnormality of brain morphology	MSigDB-GO	HPO
NUCLEOSIDE_TRIPHOSPHATASE_ACTIVITY	Abnormality of brain morphology	MSigDB-GO	HPO
PYROPHOSPHATASE_ACTIVITY	Abnormality of brain morphology	MSigDB-GO	HPO
DNA_BINDING	Abnormality of brain morphology	MSigDB-GO	HPO
V$ELK1_02	Abnormality of brain morphology	MSigDB-motif	HPO
V$ATF4_Q2	Abnormality of brain morphology	MSigDB-motif	HPO
GGGYGTGNY_UNKNOWN	Abnormality of brain morphology	MSigDB-motif	HPO
SCGGAAGY_V$ELK1_02	Abnormality of brain morphology	MSigDB-motif	HPO
MGGAAGTG_V$GABP_B	Abnormality of brain morphology	MSigDB-motif	HPO
GGGAGGRR_V$MAZ_Q6	Abnormality of brain morphology	MSigDB-motif	HPO
CACGTG_V$MYC_Q2	Abnormality of brain morphology	MSigDB-motif	HPO
RCGCANGCGY_V$NRF1_Q6	Abnormality of brain morphology	MSigDB-motif	HPO
GGGTGGRR_V$PAX4_03	Abnormality of brain morphology	MSigDB-motif	HPO
GGGCGGR_V$SP1_Q6	Abnormality of brain morphology	MSigDB-motif	HPO
KEGG_RNA_DEGRADATION	Abnormality of brain morphology	MSigDB-curated	HPO
KEGG_SPLICEOSOME	Abnormality of brain morphology	MSigDB-curated	HPO
REACTOME_REGULATION_OF_MRNA_STABILITY_BY_PROTEINS_THAT_BIND_AU_RICH_ELEMENTS	Abnormality of brain morphology	MSigDB-curated	HPO
REACTOME_DNA_REPLICATION	Abnormality of brain morphology	MSigDB-curated	HPO
REACTOME_IMMUNE_SYSTEM	Abnormality of brain morphology	MSigDB-curated	HPO
REACTOME_ADAPTIVE_IMMUNE_SYSTEM	Abnormality of brain morphology	MSigDB-curated	HPO
PARENT_MTOR_SIGNALING_UP	Abnormality of brain morphology	MSigDB-curated	HPO
NAKAMURA_TUMOR_ZONE_PERIPHERAL_VS_CENTRAL_UP	Abnormality of brain morphology	MSigDB-curated	HPO
LIU_SOX4_TARGETS_DN	Abnormality of brain morphology	MSigDB-curated	HPO
DIAZ_CHRONIC_MEYLOGENOUS_LEUKEMIA_UP	Abnormality of brain morphology	MSigDB-curated	HPO
SENESE_HDAC1_TARGETS_UP	Abnormality of brain morphology	MSigDB-curated	HPO
RODRIGUES_THYROID_CARCINOMA_ANAPLASTIC_UP	Abnormality of brain morphology	MSigDB-curated	HPO
GRAESSMANN_RESPONSE_TO_MC_AND_DOXORUBICIN_DN	Abnormality of brain morphology	MSigDB-curated	HPO
HAMAI_APOPTOSIS_VIA_TRAIL_UP	Abnormality of brain morphology	MSigDB-curated	HPO
PATIL_LIVER_CANCER	Abnormality of brain morphology	MSigDB-curated	HPO
DACOSTA_UV_RESPONSE_VIA_ERCC3_DN	Abnormality of brain morphology	MSigDB-curated	HPO
DACOSTA_UV_RESPONSE_VIA_ERCC3_COMMON_DN	Abnormality of brain morphology	MSigDB-curated	HPO
MARTORIATI_MDM4_TARGETS_FETAL_LIVER_DN	Abnormality of brain morphology	MSigDB-curated	HPO
SPIELMAN_LYMPHOBLAST_EUROPEAN_VS_ASIAN_DN	Abnormality of brain morphology	MSigDB-curated	HPO
PUJANA_BRCA2_PCC_NETWORK	Abnormality of brain morphology	MSigDB-curated	HPO
PUJANA_ATM_PCC_NETWORK	Abnormality of brain morphology	MSigDB-curated	HPO
LOPEZ_MBD_TARGETS	Abnormality of brain morphology	MSigDB-curated	HPO
BENPORATH_NANOG_TARGETS	Abnormality of brain morphology	MSigDB-curated	HPO
BENPORATH_CYCLING_GENES	Abnormality of brain morphology	MSigDB-curated	HPO
SHEN_SMARCA2_TARGETS_UP	Abnormality of brain morphology	MSigDB-curated	HPO
KAUFFMANN_DNA_REPAIR_GENES	Abnormality of brain morphology	MSigDB-curated	HPO
NIKOLSKY_BREAST_CANCER_17Q21_Q25_AMPLICON	Abnormality of brain morphology	MSigDB-curated	HPO
SCHUHMACHER_MYC_TARGETS_UP	Abnormality of brain morphology	MSigDB-curated	HPO
PENG_GLUTAMINE_DEPRIVATION_DN	Abnormality of brain morphology	MSigDB-curated	HPO
BLALOCK_ALZHEIMERS_DISEASE_DN	Abnormality of brain morphology	MSigDB-curated	HPO
BLALOCK_ALZHEIMERS_DISEASE_UP	Abnormality of brain morphology	MSigDB-curated	HPO
ZHENG_BOUND_BY_FOXP3	Abnormality of brain morphology	MSigDB-curated	HPO
MARSON_BOUND_BY_FOXP3_UNSTIMULATED	Abnormality of brain morphology	MSigDB-curated	HPO
MARSON_BOUND_BY_E2F4_UNSTIMULATED	Abnormality of brain morphology	MSigDB-curated	HPO
ACEVEDO_LIVER_CANCER_UP	Abnormality of brain morphology	MSigDB-curated	HPO
ACEVEDO_LIVER_TUMOR_VS_NORMAL_ADJACENT_TISSUE_UP	Abnormality of brain morphology	MSigDB-curated	HPO
TOYOTA_TARGETS_OF_MIR34B_AND_MIR34C	Abnormality of brain morphology	MSigDB-curated	HPO
GRESHOCK_CANCER_COPY_NUMBER_UP	Abnormality of brain morphology	MSigDB-curated	HPO
ZHANG_TLX_TARGETS_36HR_DN	Abnormality of brain morphology	MSigDB-curated	HPO
ZHANG_TLX_TARGETS_60HR_DN	Abnormality of brain morphology	MSigDB-curated	HPO
DANG_BOUND_BY_MYC	Abnormality of brain morphology	MSigDB-curated	HPO
PILON_KLF1_TARGETS_DN	Abnormality of brain morphology	MSigDB-curated	HPO
JOHNSTONE_PARVB_TARGETS_3_DN	Abnormality of brain morphology	MSigDB-curated	HPO
BRUINS_UVC_RESPONSE_LATE	Abnormality of brain morphology	MSigDB-curated	HPO
Abnormality of nervous system morphology	Abnormality of central motor function	HPO	HPO
Abnormality of skin adnexa	Abnormality of central motor function	HPO	HPO
Abnormality of the abdomen	Abnormality of central motor function	HPO	HPO
Abnormality of the ocular region	Abnormality of central motor function	HPO	HPO
Behavioral abnormality	Abnormality of central motor function	HPO	HPO
Intellectual disability	Abnormality of central motor function	HPO	HPO
Neurodevelopmental abnormality	Abnormality of central motor function	HPO	HPO
embryonic growth arrest	Abnormality of central motor function	MGI	HPO
ORGANELLE_PART	Abnormality of central motor function	MSigDB-GO	HPO
CYTOPLASM	Abnormality of central motor function	MSigDB-GO	HPO
INTRACELLULAR_ORGANELLE_PART	Abnormality of central motor function	MSigDB-GO	HPO
MACROMOLECULAR_COMPLEX	Abnormality of central motor function	MSigDB-GO	HPO
PROTEIN_COMPLEX	Abnormality of central motor function	MSigDB-GO	HPO
BIOPOLYMER_METABOLIC_PROCESS	Abnormality of central motor function	MSigDB-GO	HPO
SIGNAL_TRANSDUCTION	Abnormality of central motor function	MSigDB-GO	HPO
NUCLEOBASENUCLEOSIDENUCLEOTIDE_AND_NUCLEIC_ACID_METABOLIC_PROCESS	Abnormality of central motor function	MSigDB-GO	HPO
PROTEIN_METABOLIC_PROCESS	Abnormality of central motor function	MSigDB-GO	HPO
TRANSCRIPTION	Abnormality of central motor function	MSigDB-GO	HPO
REGULATION_OF_METABOLIC_PROCESS	Abnormality of central motor function	MSigDB-GO	HPO
REGULATION_OF_NUCLEOBASENUCLEOSIDENUCLEOTIDE_AND_NUCLEIC_ACID_METABOLIC_PROCESS	Abnormality of central motor function	MSigDB-GO	HPO
RNA_SPLICING	Abnormality of central motor function	MSigDB-GO	HPO
HYDROLASE_ACTIVITY_ACTING_ON_ACID_ANHYDRIDES	Abnormality of central motor function	MSigDB-GO	HPO
NUCLEOSIDE_TRIPHOSPHATASE_ACTIVITY	Abnormality of central motor function	MSigDB-GO	HPO
PYROPHOSPHATASE_ACTIVITY	Abnormality of central motor function	MSigDB-GO	HPO
V$ELK1_02	Abnormality of central motor function	MSigDB-motif	HPO
V$CETS1P54_01	Abnormality of central motor function	MSigDB-motif	HPO
V$ATF4_Q2	Abnormality of central motor function	MSigDB-motif	HPO
GGGYGTGNY_UNKNOWN	Abnormality of central motor function	MSigDB-motif	HPO
MGGAAGTG_V$GABP_B	Abnormality of central motor function	MSigDB-motif	HPO
GGGAGGRR_V$MAZ_Q6	Abnormality of central motor function	MSigDB-motif	HPO
RCGCANGCGY_V$NRF1_Q6	Abnormality of central motor function	MSigDB-motif	HPO
GGGCGGR_V$SP1_Q6	Abnormality of central motor function	MSigDB-motif	HPO
KEGG_RNA_DEGRADATION	Abnormality of central motor function	MSigDB-curated	HPO
KEGG_SPLICEOSOME	Abnormality of central motor function	MSigDB-curated	HPO
PARENT_MTOR_SIGNALING_UP	Abnormality of central motor function	MSigDB-curated	HPO
LIU_SOX4_TARGETS_DN	Abnormality of central motor function	MSigDB-curated	HPO
DIAZ_CHRONIC_MEYLOGENOUS_LEUKEMIA_UP	Abnormality of central motor function	MSigDB-curated	HPO
RODRIGUES_THYROID_CARCINOMA_ANAPLASTIC_UP	Abnormality of central motor function	MSigDB-curated	HPO
ENK_UV_RESPONSE_KERATINOCYTE_DN	Abnormality of central motor function	MSigDB-curated	HPO
HAMAI_APOPTOSIS_VIA_TRAIL_UP	Abnormality of central motor function	MSigDB-curated	HPO
DACOSTA_UV_RESPONSE_VIA_ERCC3_DN	Abnormality of central motor function	MSigDB-curated	HPO
DACOSTA_UV_RESPONSE_VIA_ERCC3_COMMON_DN	Abnormality of central motor function	MSigDB-curated	HPO
MARTORIATI_MDM4_TARGETS_FETAL_LIVER_DN	Abnormality of central motor function	MSigDB-curated	HPO
SPIELMAN_LYMPHOBLAST_EUROPEAN_VS_ASIAN_DN	Abnormality of central motor function	MSigDB-curated	HPO
PUJANA_BRCA2_PCC_NETWORK	Abnormality of central motor function	MSigDB-curated	HPO
LOPEZ_MBD_TARGETS	Abnormality of central motor function	MSigDB-curated	HPO
BENPORATH_NANOG_TARGETS	Abnormality of central motor function	MSigDB-curated	HPO
SHEN_SMARCA2_TARGETS_UP	Abnormality of central motor function	MSigDB-curated	HPO
MANALO_HYPOXIA_DN	Abnormality of central motor function	MSigDB-curated	HPO
PENG_GLUTAMINE_DEPRIVATION_DN	Abnormality of central motor function	MSigDB-curated	HPO
MATSUDA_NATURAL_KILLER_DIFFERENTIATION	Abnormality of central motor function	MSigDB-curated	HPO
BLALOCK_ALZHEIMERS_DISEASE_DN	Abnormality of central motor function	MSigDB-curated	HPO
MARSON_BOUND_BY_FOXP3_UNSTIMULATED	Abnormality of central motor function	MSigDB-curated	HPO
MARSON_BOUND_BY_E2F4_UNSTIMULATED	Abnormality of central motor function	MSigDB-curated	HPO
ACEVEDO_LIVER_CANCER_UP	Abnormality of central motor function	MSigDB-curated	HPO
GRESHOCK_CANCER_COPY_NUMBER_UP	Abnormality of central motor function	MSigDB-curated	HPO
ZHANG_TLX_TARGETS_36HR_DN	Abnormality of central motor function	MSigDB-curated	HPO
ZHANG_TLX_TARGETS_60HR_DN	Abnormality of central motor function	MSigDB-curated	HPO
WINNEPENNINCKX_MELANOMA_METASTASIS_UP	Abnormality of central motor function	MSigDB-curated	HPO
PILON_KLF1_TARGETS_DN	Abnormality of central motor function	MSigDB-curated	HPO
JOHNSTONE_PARVB_TARGETS_3_DN	Abnormality of central motor function	MSigDB-curated	HPO
BRUINS_UVC_RESPONSE_LATE	Abnormality of central motor function	MSigDB-curated	HPO
Abnormality of head or neck	Abnormality of connective tissue	HPO	HPO
Abnormality of higher mental function	Abnormality of connective tissue	HPO	HPO
Abnormality of nervous system morphology	Abnormality of connective tissue	HPO	HPO
Abnormality of nervous system physiology	Abnormality of connective tissue	HPO	HPO
Abnormality of skeletal morphology	Abnormality of connective tissue	HPO	HPO
Abnormality of skin adnexa	Abnormality of connective tissue	HPO	HPO
Abnormality of skull size	Abnormality of connective tissue	HPO	HPO
Abnormality of the curvature of the vertebral column	Abnormality of connective tissue	HPO	HPO
Abnormality of the ear	Abnormality of connective tissue	HPO	HPO
Abnormality of the eye	Abnormality of connective tissue	HPO	HPO
Abnormality of the face	Abnormality of connective tissue	HPO	HPO
Abnormality of the globe	Abnormality of connective tissue	HPO	HPO
Abnormality of the hair	Abnormality of connective tissue	HPO	HPO
Abnormality of the head	Abnormality of connective tissue	HPO	HPO
Abnormality of the integument	Abnormality of connective tissue	HPO	HPO
Abnormality of the lower limb	Abnormality of connective tissue	HPO	HPO
Abnormality of the mouth	Abnormality of connective tissue	HPO	HPO
Abnormality of the nasal bridge	Abnormality of connective tissue	HPO	HPO
Abnormality of the nervous system	Abnormality of connective tissue	HPO	HPO
Abnormality of the nose	Abnormality of connective tissue	HPO	HPO
Abnormality of the ocular region	Abnormality of connective tissue	HPO	HPO
Abnormality of the outer ear	Abnormality of connective tissue	HPO	HPO
Abnormality of the periorbital region	Abnormality of connective tissue	HPO	HPO
Abnormality of the skeletal system	Abnormality of connective tissue	HPO	HPO
Abnormality of the skull	Abnormality of connective tissue	HPO	HPO
Abnormality of the teeth	Abnormality of connective tissue	HPO	HPO
Abnormality of the vertebral column	Abnormality of connective tissue	HPO	HPO
Aplasia/Hypoplasia involving the central nervous system	Abnormality of connective tissue	HPO	HPO
Aplasia/Hypoplasia of the cerebrum	Abnormality of connective tissue	HPO	HPO
Cognitive impairment	Abnormality of connective tissue	HPO	HPO
Hearing abnormality	Abnormality of connective tissue	HPO	HPO
Hearing impairment	Abnormality of connective tissue	HPO	HPO
Microcephaly	Abnormality of connective tissue	HPO	HPO
Morphological abnormality of the central nervous system	Abnormality of connective tissue	HPO	HPO
Neurodevelopmental abnormality	Abnormality of connective tissue	HPO	HPO
Nystagmus	Abnormality of connective tissue	HPO	HPO
Scoliosis	Abnormality of connective tissue	HPO	HPO
embryonic growth arrest	Abnormality of connective tissue	MGI	HPO
NUCLEOPLASM	Abnormality of connective tissue	MSigDB-GO	HPO
ORGANELLE_PART	Abnormality of connective tissue	MSigDB-GO	HPO
NUCLEAR_PART	Abnormality of connective tissue	MSigDB-GO	HPO
CYTOPLASM	Abnormality of connective tissue	MSigDB-GO	HPO
NUCLEUS	Abnormality of connective tissue	MSigDB-GO	HPO
INTRACELLULAR_ORGANELLE_PART	Abnormality of connective tissue	MSigDB-GO	HPO
MACROMOLECULAR_COMPLEX	Abnormality of connective tissue	MSigDB-GO	HPO
PROTEIN_COMPLEX	Abnormality of connective tissue	MSigDB-GO	HPO
RNA_METABOLIC_PROCESS	Abnormality of connective tissue	MSigDB-GO	HPO
DNA_REPAIR	Abnormality of connective tissue	MSigDB-GO	HPO
BIOPOLYMER_METABOLIC_PROCESS	Abnormality of connective tissue	MSigDB-GO	HPO
SIGNAL_TRANSDUCTION	Abnormality of connective tissue	MSigDB-GO	HPO
NUCLEOBASENUCLEOSIDENUCLEOTIDE_AND_NUCLEIC_ACID_METABOLIC_PROCESS	Abnormality of connective tissue	MSigDB-GO	HPO
RESPONSE_TO_ENDOGENOUS_STIMULUS	Abnormality of connective tissue	MSigDB-GO	HPO
RNA_BIOSYNTHETIC_PROCESS	Abnormality of connective tissue	MSigDB-GO	HPO
REGULATION_OF_TRANSCRIPTION_FROM_RNA_POLYMERASE_II_PROMOTER	Abnormality of connective tissue	MSigDB-GO	HPO
RESPONSE_TO_STRESS	Abnormality of connective tissue	MSigDB-GO	HPO
REGULATION_OF_CELLULAR_METABOLIC_PROCESS	Abnormality of connective tissue	MSigDB-GO	HPO
REGULATION_OF_GENE_EXPRESSION	Abnormality of connective tissue	MSigDB-GO	HPO
CELLULAR_PROTEIN_METABOLIC_PROCESS	Abnormality of connective tissue	MSigDB-GO	HPO
PROTEIN_METABOLIC_PROCESS	Abnormality of connective tissue	MSigDB-GO	HPO
TRANSCRIPTION	Abnormality of connective tissue	MSigDB-GO	HPO
REGULATION_OF_METABOLIC_PROCESS	Abnormality of connective tissue	MSigDB-GO	HPO
REGULATION_OF_NUCLEOBASENUCLEOSIDENUCLEOTIDE_AND_NUCLEIC_ACID_METABOLIC_PROCESS	Abnormality of connective tissue	MSigDB-GO	HPO
TRANSCRIPTION_FROM_RNA_POLYMERASE_II_PROMOTER	Abnormality of connective tissue	MSigDB-GO	HPO
RESPONSE_TO_DNA_DAMAGE_STIMULUS	Abnormality of connective tissue	MSigDB-GO	HPO
HYDROLASE_ACTIVITY_ACTING_ON_ACID_ANHYDRIDES	Abnormality of connective tissue	MSigDB-GO	HPO
HELICASE_ACTIVITY	Abnormality of connective tissue	MSigDB-GO	HPO
NUCLEOSIDE_TRIPHOSPHATASE_ACTIVITY	Abnormality of connective tissue	MSigDB-GO	HPO
PYROPHOSPHATASE_ACTIVITY	Abnormality of connective tissue	MSigDB-GO	HPO
DNA_BINDING	Abnormality of connective tissue	MSigDB-GO	HPO
V$ELK1_02	Abnormality of connective tissue	MSigDB-motif	HPO
SCGGAAGY_V$ELK1_02	Abnormality of connective tissue	MSigDB-motif	HPO
MGGAAGTG_V$GABP_B	Abnormality of connective tissue	MSigDB-motif	HPO
GGGAGGRR_V$MAZ_Q6	Abnormality of connective tissue	MSigDB-motif	HPO
CACGTG_V$MYC_Q2	Abnormality of connective tissue	MSigDB-motif	HPO
GATTGGY_V$NFY_Q6_01	Abnormality of connective tissue	MSigDB-motif	HPO
RCGCANGCGY_V$NRF1_Q6	Abnormality of connective tissue	MSigDB-motif	HPO
GGGTGGRR_V$PAX4_03	Abnormality of connective tissue	MSigDB-motif	HPO
GGGCGGR_V$SP1_Q6	Abnormality of connective tissue	MSigDB-motif	HPO
KEGG_RNA_DEGRADATION	Abnormality of connective tissue	MSigDB-curated	HPO
KEGG_SPLICEOSOME	Abnormality of connective tissue	MSigDB-curated	HPO
REACTOME_CELL_CYCLE	Abnormality of connective tissue	MSigDB-curated	HPO
REACTOME_CELL_CYCLE_MITOTIC	Abnormality of connective tissue	MSigDB-curated	HPO
REACTOME_DIABETES_PATHWAYS	Abnormality of connective tissue	MSigDB-curated	HPO
REACTOME_REGULATION_OF_MRNA_STABILITY_BY_PROTEINS_THAT_BIND_AU_RICH_ELEMENTS	Abnormality of connective tissue	MSigDB-curated	HPO
PARENT_MTOR_SIGNALING_UP	Abnormality of connective tissue	MSigDB-curated	HPO
LIU_SOX4_TARGETS_DN	Abnormality of connective tissue	MSigDB-curated	HPO
DIAZ_CHRONIC_MEYLOGENOUS_LEUKEMIA_UP	Abnormality of connective tissue	MSigDB-curated	HPO
BORCZUK_MALIGNANT_MESOTHELIOMA_UP	Abnormality of connective tissue	MSigDB-curated	HPO
OSMAN_BLADDER_CANCER_UP	Abnormality of connective tissue	MSigDB-curated	HPO
DODD_NASOPHARYNGEAL_CARCINOMA_DN	Abnormality of connective tissue	MSigDB-curated	HPO
RODRIGUES_THYROID_CARCINOMA_ANAPLASTIC_UP	Abnormality of connective tissue	MSigDB-curated	HPO
GRAESSMANN_APOPTOSIS_BY_DOXORUBICIN_DN	Abnormality of connective tissue	MSigDB-curated	HPO
GRAESSMANN_RESPONSE_TO_MC_AND_DOXORUBICIN_DN	Abnormality of connective tissue	MSigDB-curated	HPO
HAMAI_APOPTOSIS_VIA_TRAIL_UP	Abnormality of connective tissue	MSigDB-curated	HPO
MARTORIATI_MDM4_TARGETS_FETAL_LIVER_DN	Abnormality of connective tissue	MSigDB-curated	HPO
SPIELMAN_LYMPHOBLAST_EUROPEAN_VS_ASIAN_DN	Abnormality of connective tissue	MSigDB-curated	HPO
PUJANA_BRCA1_PCC_NETWORK	Abnormality of connective tissue	MSigDB-curated	HPO
PUJANA_BRCA2_PCC_NETWORK	Abnormality of connective tissue	MSigDB-curated	HPO
PUJANA_ATM_PCC_NETWORK	Abnormality of connective tissue	MSigDB-curated	HPO
LOPEZ_MBD_TARGETS	Abnormality of connective tissue	MSigDB-curated	HPO
BENPORATH_NANOG_TARGETS	Abnormality of connective tissue	MSigDB-curated	HPO
BENPORATH_MYC_MAX_TARGETS	Abnormality of connective tissue	MSigDB-curated	HPO
SHEN_SMARCA2_TARGETS_UP	Abnormality of connective tissue	MSigDB-curated	HPO
KAUFFMANN_DNA_REPAIR_GENES	Abnormality of connective tissue	MSigDB-curated	HPO
SCHUHMACHER_MYC_TARGETS_UP	Abnormality of connective tissue	MSigDB-curated	HPO
BYSTRYKH_HEMATOPOIESIS_STEM_CELL_QTL_TRANS	Abnormality of connective tissue	MSigDB-curated	HPO
BLALOCK_ALZHEIMERS_DISEASE_DN	Abnormality of connective tissue	MSigDB-curated	HPO
BLALOCK_ALZHEIMERS_DISEASE_UP	Abnormality of connective tissue	MSigDB-curated	HPO
MARTINEZ_RESPONSE_TO_TRABECTEDIN_DN	Abnormality of connective tissue	MSigDB-curated	HPO
ZHENG_BOUND_BY_FOXP3	Abnormality of connective tissue	MSigDB-curated	HPO
MARSON_BOUND_BY_FOXP3_UNSTIMULATED	Abnormality of connective tissue	MSigDB-curated	HPO
MARSON_BOUND_BY_E2F4_UNSTIMULATED	Abnormality of connective tissue	MSigDB-curated	HPO
ACEVEDO_LIVER_CANCER_UP	Abnormality of connective tissue	MSigDB-curated	HPO
ACEVEDO_LIVER_TUMOR_VS_NORMAL_ADJACENT_TISSUE_UP	Abnormality of connective tissue	MSigDB-curated	HPO
MITSIADES_RESPONSE_TO_APLIDIN_DN	Abnormality of connective tissue	MSigDB-curated	HPO
BLUM_RESPONSE_TO_SALIRASIB_UP	Abnormality of connective tissue	MSigDB-curated	HPO
BLUM_RESPONSE_TO_SALIRASIB_DN	Abnormality of connective tissue	MSigDB-curated	HPO
ZHANG_TLX_TARGETS_36HR_DN	Abnormality of connective tissue	MSigDB-curated	HPO
ZHANG_TLX_TARGETS_60HR_DN	Abnormality of connective tissue	MSigDB-curated	HPO
CAIRO_HEPATOBLASTOMA_CLASSES_UP	Abnormality of connective tissue	MSigDB-curated	HPO
WINNEPENNINCKX_MELANOMA_METASTASIS_UP	Abnormality of connective tissue	MSigDB-curated	HPO
DANG_BOUND_BY_MYC	Abnormality of connective tissue	MSigDB-curated	HPO
DUTERTRE_ESTRADIOL_RESPONSE_24HR_UP	Abnormality of connective tissue	MSigDB-curated	HPO
PILON_KLF1_TARGETS_DN	Abnormality of connective tissue	MSigDB-curated	HPO
JOHNSTONE_PARVB_TARGETS_3_DN	Abnormality of connective tissue	MSigDB-curated	HPO
BRUINS_UVC_RESPONSE_LATE	Abnormality of connective tissue	MSigDB-curated	HPO
LEE_BMP2_TARGETS_DN	Abnormality of connective tissue	MSigDB-curated	HPO
GOBERT_OLIGODENDROCYTE_DIFFERENTIATION_UP	Abnormality of connective tissue	MSigDB-curated	HPO
Abnormality of head or neck	Abnormality of digit	HPO	HPO
Abnormality of the ear	Abnormality of digit	HPO	HPO
Abnormality of the eye	Abnormality of digit	HPO	HPO
Abnormality of the head	Abnormality of digit	HPO	HPO
Abnormality of the optic disc	Abnormality of digit	HPO	HPO
Hearing abnormality	Abnormality of digit	HPO	HPO
Hearing impairment	Abnormality of digit	HPO	HPO
Hyperreflexia	Abnormality of digit	HPO	HPO
Optic atrophy	Abnormality of digit	HPO	HPO
ORGANELLE_PART	Abnormality of digit	MSigDB-GO	HPO
NUCLEAR_PART	Abnormality of digit	MSigDB-GO	HPO
CYTOPLASM	Abnormality of digit	MSigDB-GO	HPO
NUCLEUS	Abnormality of digit	MSigDB-GO	HPO
INTRACELLULAR_ORGANELLE_PART	Abnormality of digit	MSigDB-GO	HPO
MACROMOLECULAR_COMPLEX	Abnormality of digit	MSigDB-GO	HPO
PROTEIN_COMPLEX	Abnormality of digit	MSigDB-GO	HPO
RNA_METABOLIC_PROCESS	Abnormality of digit	MSigDB-GO	HPO
BIOPOLYMER_METABOLIC_PROCESS	Abnormality of digit	MSigDB-GO	HPO
MACROMOLECULAR_COMPLEX_ASSEMBLY	Abnormality of digit	MSigDB-GO	HPO
SIGNAL_TRANSDUCTION	Abnormality of digit	MSigDB-GO	HPO
NUCLEOBASENUCLEOSIDENUCLEOTIDE_AND_NUCLEIC_ACID_METABOLIC_PROCESS	Abnormality of digit	MSigDB-GO	HPO
RESPONSE_TO_ENDOGENOUS_STIMULUS	Abnormality of digit	MSigDB-GO	HPO
TRANSCRIPTION_DNA_DEPENDENT	Abnormality of digit	MSigDB-GO	HPO
RNA_BIOSYNTHETIC_PROCESS	Abnormality of digit	MSigDB-GO	HPO
REGULATION_OF_TRANSCRIPTION_FROM_RNA_POLYMERASE_II_PROMOTER	Abnormality of digit	MSigDB-GO	HPO
REGULATION_OF_CELLULAR_METABOLIC_PROCESS	Abnormality of digit	MSigDB-GO	HPO
REGULATION_OF_GENE_EXPRESSION	Abnormality of digit	MSigDB-GO	HPO
REGULATION_OF_TRANSCRIPTIONDNA_DEPENDENT	Abnormality of digit	MSigDB-GO	HPO
TRANSCRIPTION	Abnormality of digit	MSigDB-GO	HPO
REGULATION_OF_METABOLIC_PROCESS	Abnormality of digit	MSigDB-GO	HPO
REGULATION_OF_NUCLEOBASENUCLEOSIDENUCLEOTIDE_AND_NUCLEIC_ACID_METABOLIC_PROCESS	Abnormality of digit	MSigDB-GO	HPO
TRANSCRIPTION_FROM_RNA_POLYMERASE_II_PROMOTER	Abnormality of digit	MSigDB-GO	HPO
REGULATION_OF_TRANSCRIPTION	Abnormality of digit	MSigDB-GO	HPO
IDENTICAL_PROTEIN_BINDING	Abnormality of digit	MSigDB-GO	HPO
HELICASE_ACTIVITY	Abnormality of digit	MSigDB-GO	HPO
DNA_BINDING	Abnormality of digit	MSigDB-GO	HPO
V$ATF4_Q2	Abnormality of digit	MSigDB-motif	HPO
SCGGAAGY_V$ELK1_02	Abnormality of digit	MSigDB-motif	HPO
GGGAGGRR_V$MAZ_Q6	Abnormality of digit	MSigDB-motif	HPO
CACGTG_V$MYC_Q2	Abnormality of digit	MSigDB-motif	HPO
RCGCANGCGY_V$NRF1_Q6	Abnormality of digit	MSigDB-motif	HPO
GGGCGGR_V$SP1_Q6	Abnormality of digit	MSigDB-motif	HPO
REACTOME_CELL_CYCLE	Abnormality of digit	MSigDB-curated	HPO
REACTOME_CELL_CYCLE_MITOTIC	Abnormality of digit	MSigDB-curated	HPO
REACTOME_SYNTHESIS_OF_DNA	Abnormality of digit	MSigDB-curated	HPO
REACTOME_MITOTIC_M_M_G1_PHASES	Abnormality of digit	MSigDB-curated	HPO
REACTOME_REGULATION_OF_MRNA_STABILITY_BY_PROTEINS_THAT_BIND_AU_RICH_ELEMENTS	Abnormality of digit	MSigDB-curated	HPO
REACTOME_DNA_REPLICATION	Abnormality of digit	MSigDB-curated	HPO
REACTOME_HIV_INFECTION	Abnormality of digit	MSigDB-curated	HPO
REACTOME_IMMUNE_SYSTEM	Abnormality of digit	MSigDB-curated	HPO
REACTOME_ADAPTIVE_IMMUNE_SYSTEM	Abnormality of digit	MSigDB-curated	HPO
REACTOME_CLASS_I_MHC_MEDIATED_ANTIGEN_PROCESSING_PRESENTATION	Abnormality of digit	MSigDB-curated	HPO
REACTOME_ANTIGEN_PROCESSING_UBIQUITINATION_PROTEASOME_DEGRADATION	Abnormality of digit	MSigDB-curated	HPO
REACTOME_S_PHASE	Abnormality of digit	MSigDB-curated	HPO
DIAZ_CHRONIC_MEYLOGENOUS_LEUKEMIA_UP	Abnormality of digit	MSigDB-curated	HPO
KINSEY_TARGETS_OF_EWSR1_FLII_FUSION_UP	Abnormality of digit	MSigDB-curated	HPO
DODD_NASOPHARYNGEAL_CARCINOMA_DN	Abnormality of digit	MSigDB-curated	HPO
RODRIGUES_THYROID_CARCINOMA_ANAPLASTIC_UP	Abnormality of digit	MSigDB-curated	HPO
GRAESSMANN_APOPTOSIS_BY_DOXORUBICIN_DN	Abnormality of digit	MSigDB-curated	HPO
GRAESSMANN_RESPONSE_TO_MC_AND_DOXORUBICIN_DN	Abnormality of digit	MSigDB-curated	HPO
MARTORIATI_MDM4_TARGETS_FETAL_LIVER_DN	Abnormality of digit	MSigDB-curated	HPO
SPIELMAN_LYMPHOBLAST_EUROPEAN_VS_ASIAN_DN	Abnormality of digit	MSigDB-curated	HPO
PUJANA_BRCA1_PCC_NETWORK	Abnormality of digit	MSigDB-curated	HPO
PUJANA_BRCA2_PCC_NETWORK	Abnormality of digit	MSigDB-curated	HPO
PUJANA_ATM_PCC_NETWORK	Abnormality of digit	MSigDB-curated	HPO
PUJANA_CHEK2_PCC_NETWORK	Abnormality of digit	MSigDB-curated	HPO
LOPEZ_MBD_TARGETS	Abnormality of digit	MSigDB-curated	HPO
BENPORATH_NANOG_TARGETS	Abnormality of digit	MSigDB-curated	HPO
SHEN_SMARCA2_TARGETS_UP	Abnormality of digit	MSigDB-curated	HPO
KAUFFMANN_DNA_REPAIR_GENES	Abnormality of digit	MSigDB-curated	HPO
PENG_RAPAMYCIN_RESPONSE_UP	Abnormality of digit	MSigDB-curated	HPO
BLALOCK_ALZHEIMERS_DISEASE_UP	Abnormality of digit	MSigDB-curated	HPO
MARTINEZ_RESPONSE_TO_TRABECTEDIN_DN	Abnormality of digit	MSigDB-curated	HPO
MARSON_BOUND_BY_E2F4_UNSTIMULATED	Abnormality of digit	MSigDB-curated	HPO
ACEVEDO_LIVER_CANCER_UP	Abnormality of digit	MSigDB-curated	HPO
ACEVEDO_LIVER_TUMOR_VS_NORMAL_ADJACENT_TISSUE_UP	Abnormality of digit	MSigDB-curated	HPO
CAIRO_HEPATOBLASTOMA_CLASSES_UP	Abnormality of digit	MSigDB-curated	HPO
DANG_BOUND_BY_MYC	Abnormality of digit	MSigDB-curated	HPO
PILON_KLF1_TARGETS_DN	Abnormality of digit	MSigDB-curated	HPO
FEVR_CTNNB1_TARGETS_DN	Abnormality of digit	MSigDB-curated	HPO
Abnormality of finger	Abnormality of eye movement	HPO	HPO
Abnormality of head or neck	Abnormality of eye movement	HPO	HPO
Abnormality of limb bone morphology	Abnormality of eye movement	HPO	HPO
Abnormality of skin adnexa	Abnormality of eye movement	HPO	HPO
Abnormality of the hair	Abnormality of eye movement	HPO	HPO
Abnormality of the head	Abnormality of eye movement	HPO	HPO
Abnormality of the nasal bridge	Abnormality of eye movement	HPO	HPO
Abnormality of the nose	Abnormality of eye movement	HPO	HPO
Abnormality of the skeletal system	Abnormality of eye movement	HPO	HPO
Abnormality of the vertebral column	Abnormality of eye movement	HPO	HPO
Aplasia/Hypoplasia of the cerebrum	Abnormality of eye movement	HPO	HPO
Neurodevelopmental abnormality	Abnormality of eye movement	HPO	HPO
NUCLEOPLASM	Abnormality of eye movement	MSigDB-GO	HPO
CYTOPLASM	Abnormality of eye movement	MSigDB-GO	HPO
MACROMOLECULAR_COMPLEX	Abnormality of eye movement	MSigDB-GO	HPO
PROTEIN_COMPLEX	Abnormality of eye movement	MSigDB-GO	HPO
BIOPOLYMER_METABOLIC_PROCESS	Abnormality of eye movement	MSigDB-GO	HPO
MACROMOLECULAR_COMPLEX_ASSEMBLY	Abnormality of eye movement	MSigDB-GO	HPO
SIGNAL_TRANSDUCTION	Abnormality of eye movement	MSigDB-GO	HPO
NUCLEOBASENUCLEOSIDENUCLEOTIDE_AND_NUCLEIC_ACID_METABOLIC_PROCESS	Abnormality of eye movement	MSigDB-GO	HPO
TRANSCRIPTION_DNA_DEPENDENT	Abnormality of eye movement	MSigDB-GO	HPO
REGULATION_OF_CELLULAR_METABOLIC_PROCESS	Abnormality of eye movement	MSigDB-GO	HPO
CELLULAR_COMPONENT_ASSEMBLY	Abnormality of eye movement	MSigDB-GO	HPO
PROTEIN_METABOLIC_PROCESS	Abnormality of eye movement	MSigDB-GO	HPO
TRANSCRIPTION	Abnormality of eye movement	MSigDB-GO	HPO
REGULATION_OF_METABOLIC_PROCESS	Abnormality of eye movement	MSigDB-GO	HPO
REGULATION_OF_NUCLEOBASENUCLEOSIDENUCLEOTIDE_AND_NUCLEIC_ACID_METABOLIC_PROCESS	Abnormality of eye movement	MSigDB-GO	HPO
REGULATION_OF_TRANSCRIPTION	Abnormality of eye movement	MSigDB-GO	HPO
HYDROLASE_ACTIVITY_ACTING_ON_ACID_ANHYDRIDES	Abnormality of eye movement	MSigDB-GO	HPO
IDENTICAL_PROTEIN_BINDING	Abnormality of eye movement	MSigDB-GO	HPO
HELICASE_ACTIVITY	Abnormality of eye movement	MSigDB-GO	HPO
PYROPHOSPHATASE_ACTIVITY	Abnormality of eye movement	MSigDB-GO	HPO
DNA_BINDING	Abnormality of eye movement	MSigDB-GO	HPO
V$ELK1_02	Abnormality of eye movement	MSigDB-motif	HPO
V$ATF4_Q2	Abnormality of eye movement	MSigDB-motif	HPO
V$EGR_Q6	Abnormality of eye movement	MSigDB-motif	HPO
SCGGAAGY_V$ELK1_02	Abnormality of eye movement	MSigDB-motif	HPO
MGGAAGTG_V$GABP_B	Abnormality of eye movement	MSigDB-motif	HPO
CTTTGT_V$LEF1_Q2	Abnormality of eye movement	MSigDB-motif	HPO
GGGAGGRR_V$MAZ_Q6	Abnormality of eye movement	MSigDB-motif	HPO
CACGTG_V$MYC_Q2	Abnormality of eye movement	MSigDB-motif	HPO
GATTGGY_V$NFY_Q6_01	Abnormality of eye movement	MSigDB-motif	HPO
RCGCANGCGY_V$NRF1_Q6	Abnormality of eye movement	MSigDB-motif	HPO
GGGTGGRR_V$PAX4_03	Abnormality of eye movement	MSigDB-motif	HPO
GGGCGGR_V$SP1_Q6	Abnormality of eye movement	MSigDB-motif	HPO
KEGG_PURINE_METABOLISM	Abnormality of eye movement	MSigDB-curated	HPO
REACTOME_CELL_CYCLE	Abnormality of eye movement	MSigDB-curated	HPO
REACTOME_CELL_CYCLE_MITOTIC	Abnormality of eye movement	MSigDB-curated	HPO
REACTOME_CELL_CYCLE_CHECKPOINTS	Abnormality of eye movement	MSigDB-curated	HPO
REACTOME_REGULATION_OF_MITOTIC_CELL_CYCLE	Abnormality of eye movement	MSigDB-curated	HPO
REACTOME_REGULATION_OF_MRNA_STABILITY_BY_PROTEINS_THAT_BIND_AU_RICH_ELEMENTS	Abnormality of eye movement	MSigDB-curated	HPO
REACTOME_IMMUNE_SYSTEM	Abnormality of eye movement	MSigDB-curated	HPO
REACTOME_ADAPTIVE_IMMUNE_SYSTEM	Abnormality of eye movement	MSigDB-curated	HPO
REACTOME_ANTIGEN_PROCESSING_UBIQUITINATION_PROTEASOME_DEGRADATION	Abnormality of eye movement	MSigDB-curated	HPO
PARENT_MTOR_SIGNALING_UP	Abnormality of eye movement	MSigDB-curated	HPO
NAKAMURA_TUMOR_ZONE_PERIPHERAL_VS_CENTRAL_UP	Abnormality of eye movement	MSigDB-curated	HPO
LIU_SOX4_TARGETS_DN	Abnormality of eye movement	MSigDB-curated	HPO
DIAZ_CHRONIC_MEYLOGENOUS_LEUKEMIA_UP	Abnormality of eye movement	MSigDB-curated	HPO
BORCZUK_MALIGNANT_MESOTHELIOMA_UP	Abnormality of eye movement	MSigDB-curated	HPO
KINSEY_TARGETS_OF_EWSR1_FLII_FUSION_UP	Abnormality of eye movement	MSigDB-curated	HPO
RODRIGUES_THYROID_CARCINOMA_ANAPLASTIC_UP	Abnormality of eye movement	MSigDB-curated	HPO
GRAESSMANN_APOPTOSIS_BY_DOXORUBICIN_DN	Abnormality of eye movement	MSigDB-curated	HPO
GRAESSMANN_RESPONSE_TO_MC_AND_DOXORUBICIN_DN	Abnormality of eye movement	MSigDB-curated	HPO
HAMAI_APOPTOSIS_VIA_TRAIL_UP	Abnormality of eye movement	MSigDB-curated	HPO
LASTOWSKA_NEUROBLASTOMA_COPY_NUMBER_DN	Abnormality of eye movement	MSigDB-curated	HPO
PATIL_LIVER_CANCER	Abnormality of eye movement	MSigDB-curated	HPO
MARTORIATI_MDM4_TARGETS_FETAL_LIVER_DN	Abnormality of eye movement	MSigDB-curated	HPO
SPIELMAN_LYMPHOBLAST_EUROPEAN_VS_ASIAN_DN	Abnormality of eye movement	MSigDB-curated	HPO
PUJANA_BRCA1_PCC_NETWORK	Abnormality of eye movement	MSigDB-curated	HPO
PUJANA_ATM_PCC_NETWORK	Abnormality of eye movement	MSigDB-curated	HPO
PUJANA_CHEK2_PCC_NETWORK	Abnormality of eye movement	MSigDB-curated	HPO
LOPEZ_MBD_TARGETS	Abnormality of eye movement	MSigDB-curated	HPO
WEI_MYCN_TARGETS_WITH_E_BOX	Abnormality of eye movement	MSigDB-curated	HPO
BENPORATH_NANOG_TARGETS	Abnormality of eye movement	MSigDB-curated	HPO
BENPORATH_MYC_MAX_TARGETS	Abnormality of eye movement	MSigDB-curated	HPO
STARK_PREFRONTAL_CORTEX_22Q11_DELETION_DN	Abnormality of eye movement	MSigDB-curated	HPO
SHEN_SMARCA2_TARGETS_UP	Abnormality of eye movement	MSigDB-curated	HPO
NIKOLSKY_BREAST_CANCER_17Q21_Q25_AMPLICON	Abnormality of eye movement	MSigDB-curated	HPO
BASSO_B_LYMPHOCYTE_NETWORK	Abnormality of eye movement	MSigDB-curated	HPO
PENG_LEUCINE_DEPRIVATION_DN	Abnormality of eye movement	MSigDB-curated	HPO
MANALO_HYPOXIA_DN	Abnormality of eye movement	MSigDB-curated	HPO
SCHUHMACHER_MYC_TARGETS_UP	Abnormality of eye movement	MSigDB-curated	HPO
BYSTRYKH_HEMATOPOIESIS_STEM_CELL_QTL_TRANS	Abnormality of eye movement	MSigDB-curated	HPO
PENG_GLUTAMINE_DEPRIVATION_DN	Abnormality of eye movement	MSigDB-curated	HPO
MATSUDA_NATURAL_KILLER_DIFFERENTIATION	Abnormality of eye movement	MSigDB-curated	HPO
BLALOCK_ALZHEIMERS_DISEASE_DN	Abnormality of eye movement	MSigDB-curated	HPO
BLALOCK_ALZHEIMERS_DISEASE_UP	Abnormality of eye movement	MSigDB-curated	HPO
MARTINEZ_RESPONSE_TO_TRABECTEDIN_DN	Abnormality of eye movement	MSigDB-curated	HPO
MARSON_BOUND_BY_E2F4_UNSTIMULATED	Abnormality of eye movement	MSigDB-curated	HPO
WONG_PROTEASOME_GENE_MODULE	Abnormality of eye movement	MSigDB-curated	HPO
ACEVEDO_LIVER_CANCER_UP	Abnormality of eye movement	MSigDB-curated	HPO
ACEVEDO_LIVER_TUMOR_VS_NORMAL_ADJACENT_TISSUE_UP	Abnormality of eye movement	MSigDB-curated	HPO
ZHANG_TLX_TARGETS_36HR_DN	Abnormality of eye movement	MSigDB-curated	HPO
CAIRO_HEPATOBLASTOMA_CLASSES_UP	Abnormality of eye movement	MSigDB-curated	HPO
DANG_BOUND_BY_MYC	Abnormality of eye movement	MSigDB-curated	HPO
PILON_KLF1_TARGETS_DN	Abnormality of eye movement	MSigDB-curated	HPO
JOHNSTONE_PARVB_TARGETS_3_DN	Abnormality of eye movement	MSigDB-curated	HPO
BRUINS_UVC_RESPONSE_LATE	Abnormality of eye movement	MSigDB-curated	HPO
FEVR_CTNNB1_TARGETS_DN	Abnormality of eye movement	MSigDB-curated	HPO
GOBERT_OLIGODENDROCYTE_DIFFERENTIATION_UP	Abnormality of eye movement	MSigDB-curated	HPO
embryonic growth arrest	Abnormality of facial skeleton	MGI	HPO
NUCLEOPLASM	Abnormality of facial skeleton	MSigDB-GO	HPO
ORGANELLE_PART	Abnormality of facial skeleton	MSigDB-GO	HPO
NUCLEUS	Abnormality of facial skeleton	MSigDB-GO	HPO
INTRACELLULAR_ORGANELLE_PART	Abnormality of facial skeleton	MSigDB-GO	HPO
PROTEIN_COMPLEX	Abnormality of facial skeleton	MSigDB-GO	HPO
RNA_METABOLIC_PROCESS	Abnormality of facial skeleton	MSigDB-GO	HPO
BIOPOLYMER_METABOLIC_PROCESS	Abnormality of facial skeleton	MSigDB-GO	HPO
NUCLEOBASENUCLEOSIDENUCLEOTIDE_AND_NUCLEIC_ACID_METABOLIC_PROCESS	Abnormality of facial skeleton	MSigDB-GO	HPO
RESPONSE_TO_ENDOGENOUS_STIMULUS	Abnormality of facial skeleton	MSigDB-GO	HPO
RESPONSE_TO_STRESS	Abnormality of facial skeleton	MSigDB-GO	HPO
REGULATION_OF_CELLULAR_METABOLIC_PROCESS	Abnormality of facial skeleton	MSigDB-GO	HPO
MACROMOLECULE_LOCALIZATION	Abnormality of facial skeleton	MSigDB-GO	HPO
PROTEIN_METABOLIC_PROCESS	Abnormality of facial skeleton	MSigDB-GO	HPO
REGULATION_OF_METABOLIC_PROCESS	Abnormality of facial skeleton	MSigDB-GO	HPO
HYDROLASE_ACTIVITY_ACTING_ON_ACID_ANHYDRIDES	Abnormality of facial skeleton	MSigDB-GO	HPO
IDENTICAL_PROTEIN_BINDING	Abnormality of facial skeleton	MSigDB-GO	HPO
HELICASE_ACTIVITY	Abnormality of facial skeleton	MSigDB-GO	HPO
NUCLEOSIDE_TRIPHOSPHATASE_ACTIVITY	Abnormality of facial skeleton	MSigDB-GO	HPO
PYROPHOSPHATASE_ACTIVITY	Abnormality of facial skeleton	MSigDB-GO	HPO
DNA_BINDING	Abnormality of facial skeleton	MSigDB-GO	HPO
V$ATF4_Q2	Abnormality of facial skeleton	MSigDB-motif	HPO
GGGYGTGNY_UNKNOWN	Abnormality of facial skeleton	MSigDB-motif	HPO
GGGAGGRR_V$MAZ_Q6	Abnormality of facial skeleton	MSigDB-motif	HPO
RCGCANGCGY_V$NRF1_Q6	Abnormality of facial skeleton	MSigDB-motif	HPO
GGGCGGR_V$SP1_Q6	Abnormality of facial skeleton	MSigDB-motif	HPO
PARENT_MTOR_SIGNALING_UP	Abnormality of facial skeleton	MSigDB-curated	HPO
NAKAMURA_TUMOR_ZONE_PERIPHERAL_VS_CENTRAL_UP	Abnormality of facial skeleton	MSigDB-curated	HPO
LIU_SOX4_TARGETS_DN	Abnormality of facial skeleton	MSigDB-curated	HPO
BORCZUK_MALIGNANT_MESOTHELIOMA_UP	Abnormality of facial skeleton	MSigDB-curated	HPO
OSMAN_BLADDER_CANCER_UP	Abnormality of facial skeleton	MSigDB-curated	HPO
RODRIGUES_THYROID_CARCINOMA_ANAPLASTIC_UP	Abnormality of facial skeleton	MSigDB-curated	HPO
ENK_UV_RESPONSE_KERATINOCYTE_DN	Abnormality of facial skeleton	MSigDB-curated	HPO
DACOSTA_UV_RESPONSE_VIA_ERCC3_DN	Abnormality of facial skeleton	MSigDB-curated	HPO
SPIELMAN_LYMPHOBLAST_EUROPEAN_VS_ASIAN_DN	Abnormality of facial skeleton	MSigDB-curated	HPO
PUJANA_BRCA2_PCC_NETWORK	Abnormality of facial skeleton	MSigDB-curated	HPO
BENPORATH_NANOG_TARGETS	Abnormality of facial skeleton	MSigDB-curated	HPO
SHEN_SMARCA2_TARGETS_UP	Abnormality of facial skeleton	MSigDB-curated	HPO
BLALOCK_ALZHEIMERS_DISEASE_UP	Abnormality of facial skeleton	MSigDB-curated	HPO
MARSON_BOUND_BY_E2F4_UNSTIMULATED	Abnormality of facial skeleton	MSigDB-curated	HPO
ACEVEDO_LIVER_CANCER_UP	Abnormality of facial skeleton	MSigDB-curated	HPO
BLUM_RESPONSE_TO_SALIRASIB_DN	Abnormality of facial skeleton	MSigDB-curated	HPO
JOHNSTONE_PARVB_TARGETS_3_DN	Abnormality of facial skeleton	MSigDB-curated	HPO
FEVR_CTNNB1_TARGETS_DN	Abnormality of facial skeleton	MSigDB-curated	HPO
Abnormality of head or neck	Abnormality of finger	HPO	HPO
Abnormality of the ear	Abnormality of finger	HPO	HPO
Abnormality of the eye	Abnormality of finger	HPO	HPO
Abnormality of the head	Abnormality of finger	HPO	HPO
Abnormality of the optic disc	Abnormality of finger	HPO	HPO
Aplasia/Hypoplasia of the cerebrum	Abnormality of finger	HPO	HPO
Hearing abnormality	Abnormality of finger	HPO	HPO
Hearing impairment	Abnormality of finger	HPO	HPO
Hyperreflexia	Abnormality of finger	HPO	HPO
Nystagmus	Abnormality of finger	HPO	HPO
Optic atrophy	Abnormality of finger	HPO	HPO
Paraplegia	Abnormality of finger	HPO	HPO
Spastic paraplegia	Abnormality of finger	HPO	HPO
NUCLEOPLASM	Abnormality of finger	MSigDB-GO	HPO
ORGANELLE_PART	Abnormality of finger	MSigDB-GO	HPO
NUCLEAR_PART	Abnormality of finger	MSigDB-GO	HPO
CYTOPLASM	Abnormality of finger	MSigDB-GO	HPO
NUCLEUS	Abnormality of finger	MSigDB-GO	HPO
INTRACELLULAR_ORGANELLE_PART	Abnormality of finger	MSigDB-GO	HPO
MACROMOLECULAR_COMPLEX	Abnormality of finger	MSigDB-GO	HPO
PROTEIN_COMPLEX	Abnormality of finger	MSigDB-GO	HPO
DNA_METABOLIC_PROCESS	Abnormality of finger	MSigDB-GO	HPO
RNA_METABOLIC_PROCESS	Abnormality of finger	MSigDB-GO	HPO
DNA_REPAIR	Abnormality of finger	MSigDB-GO	HPO
BIOPOLYMER_METABOLIC_PROCESS	Abnormality of finger	MSigDB-GO	HPO
MACROMOLECULAR_COMPLEX_ASSEMBLY	Abnormality of finger	MSigDB-GO	HPO
SIGNAL_TRANSDUCTION	Abnormality of finger	MSigDB-GO	HPO
NUCLEOBASENUCLEOSIDENUCLEOTIDE_AND_NUCLEIC_ACID_METABOLIC_PROCESS	Abnormality of finger	MSigDB-GO	HPO
RESPONSE_TO_ENDOGENOUS_STIMULUS	Abnormality of finger	MSigDB-GO	HPO
TRANSCRIPTION_DNA_DEPENDENT	Abnormality of finger	MSigDB-GO	HPO
RNA_BIOSYNTHETIC_PROCESS	Abnormality of finger	MSigDB-GO	HPO
REGULATION_OF_TRANSCRIPTION_FROM_RNA_POLYMERASE_II_PROMOTER	Abnormality of finger	MSigDB-GO	HPO
REGULATION_OF_CELLULAR_METABOLIC_PROCESS	Abnormality of finger	MSigDB-GO	HPO
[truncated: 20,666 more rows]
